# Supplementary material for: Spatial deciphering of the transcriptomic heterogeneity of tumor spread through air spaces in lung cancer
Source: Front Pharmacol. 2025 Jul 25;16:1567527. doi: 10.3389/fphar.2025.1567527 (PMC12331751; doi:10.3389/fphar.2025.1567527)
Supplement: Supplementary file 3 [file DataSheet1.zip]

Archive with 31 entries (30 files):
- Table-S1-S15/
- Table-S1-S15/Table S1.xlsx
- __MACOSX/Table-S1-S15/._Table S1.xlsx
- Table-S1-S15/Table S13.xlsx
- __MACOSX/Table-S1-S15/._Table S13.xlsx
- Table-S1-S15/Table S12.xlsx
- __MACOSX/Table-S1-S15/._Table S12.xlsx
- Table-S1-S15/Table S7.xlsx
- __MACOSX/Table-S1-S15/._Table S7.xlsx
- Table-S1-S15/Table S15.xlsx
- __MACOSX/Table-S1-S15/._Table S15.xlsx
- Table-S1-S15/Table S14.xlsx
- __MACOSX/Table-S1-S15/._Table S14.xlsx
- Table-S1-S15/Table S6.xlsx
- __MACOSX/Table-S1-S15/._Table S6.xlsx
- Table-S1-S15/Table S5.xlsx
- __MACOSX/Table-S1-S15/._Table S5.xlsx
- Table-S1-S15/Table S9.xlsx
- __MACOSX/Table-S1-S15/._Table S9.xlsx
- Table-S1-S15/Table S8.xlsx
- __MACOSX/Table-S1-S15/._Table S8.xlsx
- Table-S1-S15/Table S4.xlsx
- __MACOSX/Table-S1-S15/._Table S4.xlsx
- Table-S1-S15/Table S11.xlsx
- __MACOSX/Table-S1-S15/._Table S11.xlsx
- Table-S1-S15/Table S3.xlsx
- __MACOSX/Table-S1-S15/._Table S3.xlsx
- Table-S1-S15/Table S2.xlsx
- __MACOSX/Table-S1-S15/._Table S2.xlsx
- Table-S1-S15/Table S10.xlsx
- __MACOSX/Table-S1-S15/._Table S10.xlsx
