# Supplementary material for: Spatial deciphering of the transcriptomic heterogeneity of tumor spread through air spaces in lung cancer
Source: Front Pharmacol. 2025 Jul 25;16:1567527. doi: 10.3389/fphar.2025.1567527 (PMC12331751; doi:10.3389/fphar.2025.1567527)
Supplement: Supplementary file 3 [file DataSheet1.zip › Table-S1-S15/Table S1.xlsx]

## Sheet: Sheet1
Table S1 Clinical characteristics of patients
Patient	Sex	Age	Pathological type	Pathological subtype	STAS	TNM	Stage	Lymph node metastasis
P1	man	60	invasive adenocarcinoma	acinar(100%)	none	T1bN0M0	IA2	none
P2	man	63	invasive adenocarcinoma	solid(70%), complex glandular(30%)	none	T1bN1M0	IIA	yes
P3	femal	78	minimally invasive adenocarcinoma and invasive adenocarcinoma	acinar(55%), lepidic(45%)	none	T1bN0M0	IA2	none
P4	femal	58	invasive adenocarcinoma	acinar(100%)	none	T1aN0M0	IA1	none
P5	femal	37	invasive adenocarcinoma	lepidic(50%), papillary(40%), acinar(10%)	none	T1bN0M0	IA2	none
P6	man	61	invasive adenocarcinoma	acinar(100%)	none	T1bN0M0	IA2	none
P7	man	57	invasive adenocarcinoma	acinar(60%), solid(40%)	yes	T1bN0M0	IA2	none
P8	femal	58	invasive adenocarcinoma	acinar(60%), lepidic(35%), solid(5%)	yes	T1aN0M0	IA1	none
P9	femal	65	invasive adenocarcinoma	acinar(60%), lepidic(40%)	yes	T1bN0M0	IA2	none
P10	man	60	invasive adenocarcinoma	acinar(70%), solid(20%), papillary(10%)	yes	T1aN0M0	IA1	none
P11	femal	70	invasive adenocarcinoma	acinar(90%), cribriform(10%)	yes	T1bN0M0	IA2	none
P12	man	66	invasive adenocarcinoma	acinar(80%), lepidic(10%), solid(5%), micropapillary(5%)	yes	T1bN0M0	IA2	none
