# Supplementary material for: Spatial deciphering of the transcriptomic heterogeneity of tumor spread through air spaces in lung cancer
Source: Front Pharmacol. 2025 Jul 25;16:1567527. doi: 10.3389/fphar.2025.1567527 (PMC12331751; doi:10.3389/fphar.2025.1567527)
Supplement: Supplementary file 3 [file DataSheet1.zip › Table-S1-S15/Table S13.xlsx]

## Sheet: For_TableS11
Table S13. Immune cell signature score estiabmed by GSEA.
Group	Cell types	Value
TN_NSTAS	macrophages	0.0961486
TN_NSTAS	macrophages	0.10846
TN_NSTAS	macrophages	0.109709
TN_NSTAS	macrophages	0.105842
TN_NSTAS	macrophages	0.092153
TN_NSTAS	macrophages	0.108901
TN_NSTAS	macrophages	0.0903884
TN_NSTAS	macrophages	0.155884
TN_NSTAS	macrophages	0.157011
TN_NSTAS	macrophages	0.0701417
TN_NSTAS	macrophages	0.0942867
TN_NSTAS	macrophages	0.120657
TN_NSTAS	macrophages	0.214621
TN_NSTAS	macrophages	0.170182
TN_NSTAS	macrophages	0.178162
TN_NSTAS	macrophages	0.0916269
TN_NSTAS	macrophages	0.116664
TN_NSTAS	macrophages	0.0822808
N	macrophages	0.102336
N	macrophages	0.149039
N	macrophages	0.173353
N	macrophages	0.130154
N	macrophages	0.0540831
N	macrophages	0.155108
N	macrophages	0.0586063
N	macrophages	0.0686162
N	macrophages	0.0579466
N	macrophages	0.152481
N	macrophages	0.195352
N	macrophages	0.174627
N	macrophages	0.0756034
N	macrophages	0.130244
N	macrophages	0.0471995
N	macrophages	0.1513
N	macrophages	0
N	macrophages	0.120065
N	macrophages	0.136755
N	macrophages	0.0417502
N	macrophages	0.0537049
N	macrophages	0.316234
N	macrophages	0.0350516
N	macrophages	0.300588
N	macrophages	0.0518098
N	macrophages	0.0558164
N	macrophages	0.0637622
N	macrophages	0.0596127
N	macrophages	0.0766409
N	macrophages	0.0714442
N	macrophages	0.408147
N	macrophages	0.246609
N	macrophages	0.275043
N	macrophages	0.0629639
N	macrophages	0.185206
N	macrophages	0.123112
TN_STAS	macrophages	0.069324
TN_STAS	macrophages	0.0697042
TN_STAS	macrophages	0.032071
TN_STAS	macrophages	0.247888
TN_STAS	macrophages	0.185315
TN_STAS	macrophages	0.191446
TN_STAS	macrophages	0.123177
TN_STAS	macrophages	0.0324005
TN_STAS	macrophages	0.0303152
TN_STAS	macrophages	0.0338258
TN_STAS	macrophages	0.117058
TN_STAS	macrophages	0.0713196
TN_STAS	macrophages	0.0646431
TN_STAS	macrophages	0.167466
TN_STAS	macrophages	0.161748
TN_STAS	macrophages	0.202591
AS	macrophages	0.0836636
AS	macrophages	0.0791912
AS	macrophages	0.0927355
AS	macrophages	0.123142
AS	macrophages	0.121488
AS	macrophages	0.0114601
AS	macrophages	0.0276912
AS	macrophages	0.090607
AS	macrophages	0.0931126
AS	macrophages	0.0939064
AS	macrophages	0.0389522
AS	macrophages	0.170302
AS	macrophages	0.314056
AS	macrophages	0.211411
TN_NSTAS	mast	0.00414009
TN_NSTAS	mast	0.00416849
TN_NSTAS	mast	0.0047517
TN_NSTAS	mast	0.00305201
TN_NSTAS	mast	0.00493064
TN_NSTAS	mast	0.00348635
TN_NSTAS	mast	0.00314817
TN_NSTAS	mast	0.0037843
TN_NSTAS	mast	0.00335809
TN_NSTAS	mast	0.00242732
TN_NSTAS	mast	0.00202679
TN_NSTAS	mast	0.00356134
TN_NSTAS	mast	0.0059844
TN_NSTAS	mast	0.00702519
TN_NSTAS	mast	0.0100388
TN_NSTAS	mast	0.00934461
TN_NSTAS	mast	0.00891183
TN_NSTAS	mast	0.0119739
N	mast	0.00271283
N	mast	0.00131953
N	mast	0.00322726
N	mast	0.0042632
N	mast	0.00457945
N	mast	0.00665471
N	mast	0.00701314
N	mast	0.00549784
N	mast	0.00514892
N	mast	0.00271797
N	mast	0.00408707
N	mast	0.00598964
N	mast	0.0133775
N	mast	0.00451442
N	mast	0.00871882
N	mast	0
N	mast	0
N	mast	0.0131492
N	mast	0.00137857
N	mast	0.00171614
N	mast	0.00123948
N	mast	0.000931048
N	mast	0
N	mast	0
N	mast	0.0019034
N	mast	0.00297388
N	mast	0
N	mast	0
N	mast	0.000265089
N	mast	0
N	mast	0.000510432
N	mast	0
N	mast	0.000191865
N	mast	0.00259754
N	mast	0.00218937
N	mast	0.00371885
TN_STAS	mast	0.0024267
TN_STAS	mast	0.00354954
TN_STAS	mast	0.00342851
TN_STAS	mast	0.00503175
TN_STAS	mast	0.00532034
TN_STAS	mast	0.0050909
TN_STAS	mast	0.00724063
TN_STAS	mast	0.00438756
TN_STAS	mast	0.00579522
TN_STAS	mast	0.0053243
TN_STAS	mast	0.00611908
TN_STAS	mast	0.00502744
TN_STAS	mast	0.00528407
TN_STAS	mast	8.90346e-07
TN_STAS	mast	0.000577918
TN_STAS	mast	0.0014613
AS	mast	0.00414357
AS	mast	0.00151296
AS	mast	0.00349669
AS	mast	0.00446887
AS	mast	0.0041549
AS	mast	0.00232153
AS	mast	0.00875185
AS	mast	0.00605271
AS	mast	0
AS	mast	0.00451085
AS	mast	0
AS	mast	0.000767568
AS	mast	0.00105377
AS	mast	0.00261047
TN_NSTAS	B	0.130216
TN_NSTAS	B	0.133541
TN_NSTAS	B	0.120526
TN_NSTAS	B	0.243494
TN_NSTAS	B	0.21684
TN_NSTAS	B	0.186272
TN_NSTAS	B	0.211249
TN_NSTAS	B	0.12695
TN_NSTAS	B	0.0905773
TN_NSTAS	B	0.144366
TN_NSTAS	B	0.13188
TN_NSTAS	B	0.159243
TN_NSTAS	B	0.0680279
TN_NSTAS	B	0.0735891
TN_NSTAS	B	0.0957183
TN_NSTAS	B	0.225539
TN_NSTAS	B	0.162758
TN_NSTAS	B	0.19642
N	B	0.0815013
N	B	0.147206
N	B	0.0955252
N	B	0.062837
N	B	0.0849842
N	B	0.0802262
N	B	0.0940876
N	B	0.0928706
N	B	0.0849561
N	B	0.0674872
N	B	0.0625734
N	B	0.072651
N	B	0.0292942
N	B	0.0673661
N	B	0.102997
N	B	0.145192
N	B	0
N	B	0.0456358
N	B	0.0523711
N	B	0
N	B	0.0822629
N	B	0.0338222
N	B	0
N	B	0
N	B	0.0530706
N	B	0.013319
N	B	0.0313049
N	B	0.0534235
N	B	0.0233374
N	B	0.0328756
N	B	0.0297648
N	B	0.0287146
N	B	0.00538455
N	B	0.0489848
N	B	0.0481935
N	B	0.0425621
TN_STAS	B	0.109855
TN_STAS	B	0.124177
TN_STAS	B	0.0935023
TN_STAS	B	0.0684965
TN_STAS	B	0.0882884
TN_STAS	B	0.0947059
TN_STAS	B	0.143423
TN_STAS	B	0.0805371
TN_STAS	B	0.0709695
TN_STAS	B	0.115768
TN_STAS	B	0.111877
TN_STAS	B	0.210682
TN_STAS	B	0.205192
TN_STAS	B	0.0913767
TN_STAS	B	0.0850705
TN_STAS	B	0.128267
AS	B	0.0985123
AS	B	0.0847398
AS	B	0.082662
AS	B	0.04215
AS	B	0.103066
AS	B	0.11759
AS	B	0.0738331
AS	B	0.0798024
AS	B	0.0422215
AS	B	0
AS	B	0.179191
AS	B	0.0767692
AS	B	0.0871902
AS	B	0.0784387
TN_NSTAS	plasma	0.0135049
TN_NSTAS	plasma	0.0234839
TN_NSTAS	plasma	0.0244602
TN_NSTAS	plasma	0.0198355
TN_NSTAS	plasma	0.032651
TN_NSTAS	plasma	0.0274932
TN_NSTAS	plasma	0.000859804
TN_NSTAS	plasma	0.0300198
TN_NSTAS	plasma	0.0358195
TN_NSTAS	plasma	0
TN_NSTAS	plasma	0.00579294
TN_NSTAS	plasma	0.00602098
TN_NSTAS	plasma	0.00520261
TN_NSTAS	plasma	0.00299039
TN_NSTAS	plasma	0.00298468
TN_NSTAS	plasma	0.0229706
TN_NSTAS	plasma	0.0245437
TN_NSTAS	plasma	0.00475409
N	plasma	0.0441898
N	plasma	0.0213018
N	plasma	0.0340144
N	plasma	0.0444933
N	plasma	0.0360092
N	plasma	0.0295036
N	plasma	0.0445306
N	plasma	0.0459201
N	plasma	0.0439362
N	plasma	0.0293973
N	plasma	0.033838
N	plasma	0.0261316
N	plasma	0.049312
N	plasma	0.0345874
N	plasma	0.0496935
N	plasma	0.09319
N	plasma	0
N	plasma	0
N	plasma	0.00347911
N	plasma	0.0123545
N	plasma	0.00146525
N	plasma	0.000995846
N	plasma	0
N	plasma	0
N	plasma	0
N	plasma	0
N	plasma	0.0103885
N	plasma	0
N	plasma	0
N	plasma	0.00329477
N	plasma	0.0061248
N	plasma	0.0219445
N	plasma	0
N	plasma	0
N	plasma	0.0070056
N	plasma	0.00453951
TN_STAS	plasma	0.0460129
TN_STAS	plasma	0.0416971
TN_STAS	plasma	0.0577182
TN_STAS	plasma	0.0165135
TN_STAS	plasma	0.00782681
TN_STAS	plasma	0.0119837
TN_STAS	plasma	0.0211109
TN_STAS	plasma	0.0126327
TN_STAS	plasma	0.0254326
TN_STAS	plasma	0.00703466
TN_STAS	plasma	0
TN_STAS	plasma	0
TN_STAS	plasma	0
TN_STAS	plasma	0
TN_STAS	plasma	0
TN_STAS	plasma	0
AS	plasma	0.0431376
AS	plasma	0.0301755
AS	plasma	0.0483627
AS	plasma	0.0367829
AS	plasma	0.0194731
AS	plasma	0
AS	plasma	0.00534155
AS	plasma	0.0199414
AS	plasma	0
AS	plasma	0.00983577
AS	plasma	0
AS	plasma	0
AS	plasma	0.000443018
AS	plasma	0
TN_NSTAS	CD4.T.cells	0.215446
TN_NSTAS	CD4.T.cells	0.210214
TN_NSTAS	CD4.T.cells	0.212041
TN_NSTAS	CD4.T.cells	0.181652
TN_NSTAS	CD4.T.cells	0.224999
TN_NSTAS	CD4.T.cells	0.223135
TN_NSTAS	CD4.T.cells	0.1667
TN_NSTAS	CD4.T.cells	0.179693
TN_NSTAS	CD4.T.cells	0.126768
TN_NSTAS	CD4.T.cells	0.276867
TN_NSTAS	CD4.T.cells	0.22256
TN_NSTAS	CD4.T.cells	0.27933
TN_NSTAS	CD4.T.cells	0.129443
TN_NSTAS	CD4.T.cells	0.0842062
TN_NSTAS	CD4.T.cells	0.17193
TN_NSTAS	CD4.T.cells	0.262141
TN_NSTAS	CD4.T.cells	0.327421
TN_NSTAS	CD4.T.cells	0.31864
N	CD4.T.cells	0.181317
N	CD4.T.cells	0.0484552
N	CD4.T.cells	0.113787
N	CD4.T.cells	0.177898
N	CD4.T.cells	0.226669
N	CD4.T.cells	0.0998966
N	CD4.T.cells	0.133354
N	CD4.T.cells	0.202964
N	CD4.T.cells	0.196409
N	CD4.T.cells	0.25222
N	CD4.T.cells	0.16383
N	CD4.T.cells	0.198592
N	CD4.T.cells	0.206665
N	CD4.T.cells	0.0885018
N	CD4.T.cells	0.267458
N	CD4.T.cells	0
N	CD4.T.cells	0
N	CD4.T.cells	0.27504
N	CD4.T.cells	0.317559
N	CD4.T.cells	0.147269
N	CD4.T.cells	0.367895
N	CD4.T.cells	0.181725
N	CD4.T.cells	0.0627073
N	CD4.T.cells	0.0288019
N	CD4.T.cells	0.150106
N	CD4.T.cells	0.272016
N	CD4.T.cells	0.16495
N	CD4.T.cells	0.244687
N	CD4.T.cells	0.180307
N	CD4.T.cells	0.166288
N	CD4.T.cells	0.167336
N	CD4.T.cells	0.168264
N	CD4.T.cells	0.134421
N	CD4.T.cells	0.126313
N	CD4.T.cells	0.142322
N	CD4.T.cells	0.0988484
TN_STAS	CD4.T.cells	0.153808
TN_STAS	CD4.T.cells	0.164119
TN_STAS	CD4.T.cells	0.242606
TN_STAS	CD4.T.cells	0.182483
TN_STAS	CD4.T.cells	0.249554
TN_STAS	CD4.T.cells	0.235124
TN_STAS	CD4.T.cells	0.250117
TN_STAS	CD4.T.cells	0.340131
TN_STAS	CD4.T.cells	0.200366
TN_STAS	CD4.T.cells	0.341395
TN_STAS	CD4.T.cells	0.306321
TN_STAS	CD4.T.cells	0.354438
TN_STAS	CD4.T.cells	0.371081
TN_STAS	CD4.T.cells	0.334692
TN_STAS	CD4.T.cells	0.304367
TN_STAS	CD4.T.cells	0.334843
AS	CD4.T.cells	0.156
AS	CD4.T.cells	0.174283
AS	CD4.T.cells	0.199755
AS	CD4.T.cells	0.220359
AS	CD4.T.cells	0.203928
AS	CD4.T.cells	0.38818
AS	CD4.T.cells	0.235947
AS	CD4.T.cells	0.2583
AS	CD4.T.cells	0.311622
AS	CD4.T.cells	0.299089
AS	CD4.T.cells	0.382873
AS	CD4.T.cells	0.403137
AS	CD4.T.cells	0.320993
AS	CD4.T.cells	0.388432
TN_NSTAS	CD8.T.cells	0.0979774
TN_NSTAS	CD8.T.cells	0.124297
TN_NSTAS	CD8.T.cells	0.119887
TN_NSTAS	CD8.T.cells	0.0909831
TN_NSTAS	CD8.T.cells	0.115408
TN_NSTAS	CD8.T.cells	0.0971045
TN_NSTAS	CD8.T.cells	0.130994
TN_NSTAS	CD8.T.cells	0.11722
TN_NSTAS	CD8.T.cells	0.14903
TN_NSTAS	CD8.T.cells	0.060918
TN_NSTAS	CD8.T.cells	0.133626
TN_NSTAS	CD8.T.cells	0.00101037
TN_NSTAS	CD8.T.cells	0.0295086
TN_NSTAS	CD8.T.cells	0.0361857
TN_NSTAS	CD8.T.cells	0
TN_NSTAS	CD8.T.cells	0.0895214
TN_NSTAS	CD8.T.cells	0.0369424
TN_NSTAS	CD8.T.cells	0.0261363
N	CD8.T.cells	0.140214
N	CD8.T.cells	0.0648107
N	CD8.T.cells	0.0584704
N	CD8.T.cells	0.0943168
N	CD8.T.cells	0.0723889
N	CD8.T.cells	0.0645085
N	CD8.T.cells	0.177373
N	CD8.T.cells	0.120433
N	CD8.T.cells	0.12073
N	CD8.T.cells	0.0501659
N	CD8.T.cells	0.0839486
N	CD8.T.cells	0.0483778
N	CD8.T.cells	0.151052
N	CD8.T.cells	0.200241
N	CD8.T.cells	0.206791
N	CD8.T.cells	0.139171
N	CD8.T.cells	0.105026
N	CD8.T.cells	0.0475144
N	CD8.T.cells	0.00773166
N	CD8.T.cells	0
N	CD8.T.cells	0.0737954
N	CD8.T.cells	0.014775
N	CD8.T.cells	0.174554
N	CD8.T.cells	0
N	CD8.T.cells	0
N	CD8.T.cells	0.0057132
N	CD8.T.cells	0.0609461
N	CD8.T.cells	0
N	CD8.T.cells	0.0312341
N	CD8.T.cells	0.00508553
N	CD8.T.cells	0.053382
N	CD8.T.cells	0.1715
N	CD8.T.cells	0.0289892
N	CD8.T.cells	0.0222057
N	CD8.T.cells	0.0128192
N	CD8.T.cells	0.0145461
TN_STAS	CD8.T.cells	0.110578
TN_STAS	CD8.T.cells	0.132397
TN_STAS	CD8.T.cells	0.162883
TN_STAS	CD8.T.cells	0.0534611
TN_STAS	CD8.T.cells	0.064056
TN_STAS	CD8.T.cells	0.0683086
TN_STAS	CD8.T.cells	0.0250692
TN_STAS	CD8.T.cells	0.0124134
TN_STAS	CD8.T.cells	0
TN_STAS	CD8.T.cells	0.00691797
TN_STAS	CD8.T.cells	0.155319
TN_STAS	CD8.T.cells	0
TN_STAS	CD8.T.cells	0.034758
TN_STAS	CD8.T.cells	0
TN_STAS	CD8.T.cells	0
TN_STAS	CD8.T.cells	0
AS	CD8.T.cells	0.096119
AS	CD8.T.cells	0.0610418
AS	CD8.T.cells	0.0862147
AS	CD8.T.cells	0.110743
AS	CD8.T.cells	0.052845
AS	CD8.T.cells	0
AS	CD8.T.cells	0.11835
AS	CD8.T.cells	0.0216282
AS	CD8.T.cells	0.0352701
AS	CD8.T.cells	0.146567
AS	CD8.T.cells	0
AS	CD8.T.cells	0
AS	CD8.T.cells	0
AS	CD8.T.cells	0.0219797
TN_NSTAS	NK	0.0236492
TN_NSTAS	NK	0.0571032
TN_NSTAS	NK	0.0603377
TN_NSTAS	NK	0.0605187
TN_NSTAS	NK	0.0702285
TN_NSTAS	NK	0.0622558
TN_NSTAS	NK	0.0437695
TN_NSTAS	NK	0.0468793
TN_NSTAS	NK	0.0562816
TN_NSTAS	NK	0.013434
TN_NSTAS	NK	0
TN_NSTAS	NK	0
TN_NSTAS	NK	0.0111765
TN_NSTAS	NK	0.00749172
TN_NSTAS	NK	0.0172729
TN_NSTAS	NK	0.0448632
TN_NSTAS	NK	0.0519397
TN_NSTAS	NK	0.0331508
N	NK	0.0573062
N	NK	0.060808
N	NK	0.040279
N	NK	0.0771661
N	NK	0.0977192
N	NK	0.0692057
N	NK	0.0953614
N	NK	0.097079
N	NK	0.0988475
N	NK	0.0633819
N	NK	0.0428965
N	NK	0.0443868
N	NK	0.077663
N	NK	0.0630619
N	NK	0.127254
N	NK	0.0442322
N	NK	0
N	NK	0.0756378
N	NK	0.0582679
N	NK	0.0398645
N	NK	0.0666136
N	NK	0.02494
N	NK	0.0739837
N	NK	0
N	NK	0.0906625
N	NK	0.055567
N	NK	0.120624
N	NK	0.0419882
N	NK	0.107787
N	NK	0.0496368
N	NK	0
N	NK	0
N	NK	0.00164329
N	NK	0.0826753
N	NK	0.075526
N	NK	0.0696894
TN_STAS	NK	0.0593916
TN_STAS	NK	0.0524147
TN_STAS	NK	0.0788582
TN_STAS	NK	0.0363433
TN_STAS	NK	0.0450455
TN_STAS	NK	0.0297428
TN_STAS	NK	0.0353518
TN_STAS	NK	0.0516456
TN_STAS	NK	0.112531
TN_STAS	NK	0.0217639
TN_STAS	NK	0.0102094
TN_STAS	NK	0.0138888
TN_STAS	NK	0.0107501
TN_STAS	NK	0
TN_STAS	NK	0.00358297
TN_STAS	NK	0
AS	NK	0.0657695
AS	NK	0.0532764
AS	NK	0.068277
AS	NK	0.0731124
AS	NK	0.051741
AS	NK	0
AS	NK	0.0310437
AS	NK	0.0351304
AS	NK	0.00645063
AS	NK	0.00977837
AS	NK	0
AS	NK	0.0104839
AS	NK	0
AS	NK	0
TN_NSTAS	pDC	0
TN_NSTAS	pDC	0
TN_NSTAS	pDC	0.000532738
TN_NSTAS	pDC	0
TN_NSTAS	pDC	0.000343784
TN_NSTAS	pDC	0.000816643
TN_NSTAS	pDC	0
TN_NSTAS	pDC	0
TN_NSTAS	pDC	0
TN_NSTAS	pDC	0
TN_NSTAS	pDC	0
TN_NSTAS	pDC	0
TN_NSTAS	pDC	0
TN_NSTAS	pDC	0
TN_NSTAS	pDC	0
TN_NSTAS	pDC	0
TN_NSTAS	pDC	0
TN_NSTAS	pDC	0
N	pDC	0.0151824
N	pDC	0
N	pDC	0.00807263
N	pDC	0.00153455
N	pDC	9.9135e-05
N	pDC	0
N	pDC	0.00389957
N	pDC	0.00266204
N	pDC	0.00216758
N	pDC	0.0048376
N	pDC	0.00351802
N	pDC	0
N	pDC	0.00819293
N	pDC	0.0107095
N	pDC	0
N	pDC	0.0102702
N	pDC	0
N	pDC	0
N	pDC	0
N	pDC	0.00456422
N	pDC	0
N	pDC	0
N	pDC	0
N	pDC	0
N	pDC	0
N	pDC	0.000693801
N	pDC	0
N	pDC	0
N	pDC	0
N	pDC	0
N	pDC	0.00710828
N	pDC	0
N	pDC	0
N	pDC	0.00242125
N	pDC	0
N	pDC	0
TN_STAS	pDC	0.00608171
TN_STAS	pDC	0.00357839
TN_STAS	pDC	0.00399707
TN_STAS	pDC	0.0027461
TN_STAS	pDC	0.0058789
TN_STAS	pDC	0.00531995
TN_STAS	pDC	0
TN_STAS	pDC	1.28108e-05
TN_STAS	pDC	0
TN_STAS	pDC	0
TN_STAS	pDC	0
TN_STAS	pDC	0
TN_STAS	pDC	0
TN_STAS	pDC	0
TN_STAS	pDC	0
TN_STAS	pDC	0
AS	pDC	0.00601568
AS	pDC	0.00012773
AS	pDC	0.00310955
AS	pDC	0
AS	pDC	0
AS	pDC	0
AS	pDC	0
AS	pDC	0
AS	pDC	0
AS	pDC	0
AS	pDC	0
AS	pDC	0
AS	pDC	0.000923255
AS	pDC	0.00489166
TN_NSTAS	mDCs	0.0379531
TN_NSTAS	mDCs	0.0351109
TN_NSTAS	mDCs	0.0303556
TN_NSTAS	mDCs	0.00535759
TN_NSTAS	mDCs	0.00230066
TN_NSTAS	mDCs	0.00727983
TN_NSTAS	mDCs	0.0321456
TN_NSTAS	mDCs	0.06421
TN_NSTAS	mDCs	0.0771507
TN_NSTAS	mDCs	0.0493445
TN_NSTAS	mDCs	0.0471777
TN_NSTAS	mDCs	0.0425353
TN_NSTAS	mDCs	0.000540028
TN_NSTAS	mDCs	0.000601161
TN_NSTAS	mDCs	0
TN_NSTAS	mDCs	0.00351488
TN_NSTAS	mDCs	0.0149994
TN_NSTAS	mDCs	0.011786
N	mDCs	0
N	mDCs	0.0010876
N	mDCs	0
N	mDCs	0
N	mDCs	0
N	mDCs	0.00185317
N	mDCs	0
N	mDCs	0
N	mDCs	0
N	mDCs	0
N	mDCs	0
N	mDCs	0
N	mDCs	0
N	mDCs	0
N	mDCs	0
N	mDCs	0
N	mDCs	0.046319
N	mDCs	0
N	mDCs	0
N	mDCs	0.00697503
N	mDCs	0
N	mDCs	0
N	mDCs	0.0377141
N	mDCs	0.0387343
N	mDCs	0.000590763
N	mDCs	0.00122259
N	mDCs	0.00448023
N	mDCs	0.0154295
N	mDCs	0.00249688
N	mDCs	0.00196462
N	mDCs	0
N	mDCs	0
N	mDCs	0
N	mDCs	0.000416382
N	mDCs	0.00182606
N	mDCs	0
TN_STAS	mDCs	0
TN_STAS	mDCs	0.00107803
TN_STAS	mDCs	0
TN_STAS	mDCs	0
TN_STAS	mDCs	0
TN_STAS	mDCs	0
TN_STAS	mDCs	0.00918539
TN_STAS	mDCs	0.000350101
TN_STAS	mDCs	0
TN_STAS	mDCs	0
TN_STAS	mDCs	0.0471171
TN_STAS	mDCs	0.0314552
TN_STAS	mDCs	0.032933
TN_STAS	mDCs	0.0272839
TN_STAS	mDCs	0.0208622
TN_STAS	mDCs	0.0270678
AS	mDCs	0
AS	mDCs	0
AS	mDCs	0
AS	mDCs	0
AS	mDCs	0
AS	mDCs	0.0104296
AS	mDCs	0.00713656
AS	mDCs	0
AS	mDCs	0.0223612
AS	mDCs	0.0361874
AS	mDCs	0.00850664
AS	mDCs	0.0404009
AS	mDCs	0.0283646
AS	mDCs	0.0314305
TN_NSTAS	monocytes	0.0501002
TN_NSTAS	monocytes	0.0718427
TN_NSTAS	monocytes	0.0703798
TN_NSTAS	monocytes	0
TN_NSTAS	monocytes	0.000377802
TN_NSTAS	monocytes	0
TN_NSTAS	monocytes	0
TN_NSTAS	monocytes	0
TN_NSTAS	monocytes	0
TN_NSTAS	monocytes	0
TN_NSTAS	monocytes	0
TN_NSTAS	monocytes	0
TN_NSTAS	monocytes	0.00424996
TN_NSTAS	monocytes	0.000575943
TN_NSTAS	monocytes	0.00756115
TN_NSTAS	monocytes	0
TN_NSTAS	monocytes	0.00111864
TN_NSTAS	monocytes	0
N	monocytes	0.00683278
N	monocytes	0.0305037
N	monocytes	0.0330771
N	monocytes	0.0130868
N	monocytes	0.0175576
N	monocytes	0.0327769
N	monocytes	0.0158058
N	monocytes	0.0155987
N	monocytes	0.017812
N	monocytes	0.0259039
N	monocytes	0.00739654
N	monocytes	0.0331701
N	monocytes	0.0150937
N	monocytes	0.0060746
N	monocytes	0
N	monocytes	0
N	monocytes	0.0608489
N	monocytes	0.0133346
N	monocytes	0.0355952
N	monocytes	0.0744734
N	monocytes	0.0257299
N	monocytes	0.119622
N	monocytes	0.00130934
N	monocytes	7.21194e-05
N	monocytes	0.012538
N	monocytes	0.000447801
N	monocytes	0.0076562
N	monocytes	0
N	monocytes	0.0175393
N	monocytes	0.0287891
N	monocytes	0.115729
N	monocytes	0.0556484
N	monocytes	0.048647
N	monocytes	0.0160838
N	monocytes	0.0239945
N	monocytes	0.0103819
TN_STAS	monocytes	0
TN_STAS	monocytes	0
TN_STAS	monocytes	0
TN_STAS	monocytes	0.00918129
TN_STAS	monocytes	0.00467933
TN_STAS	monocytes	0.0183302
TN_STAS	monocytes	0.01263
TN_STAS	monocytes	0
TN_STAS	monocytes	0.00225733
TN_STAS	monocytes	0
TN_STAS	monocytes	0
TN_STAS	monocytes	0
TN_STAS	monocytes	0
TN_STAS	monocytes	0
TN_STAS	monocytes	0
TN_STAS	monocytes	0
AS	monocytes	0
AS	monocytes	0
AS	monocytes	0.00539818
AS	monocytes	0.0367196
AS	monocytes	0.000652538
AS	monocytes	0
AS	monocytes	0
AS	monocytes	0
AS	monocytes	0.0181508
AS	monocytes	0.00772538
AS	monocytes	0.0196994
AS	monocytes	0.00697952
AS	monocytes	0.0132607
AS	monocytes	0.00367984
TN_NSTAS	neutrophils	0
TN_NSTAS	neutrophils	0
TN_NSTAS	neutrophils	0
TN_NSTAS	neutrophils	0.0750968
TN_NSTAS	neutrophils	0.0733825
TN_NSTAS	neutrophils	0.0743954
TN_NSTAS	neutrophils	0.0486323
TN_NSTAS	neutrophils	0.0301068
TN_NSTAS	neutrophils	0.0453699
TN_NSTAS	neutrophils	0.0772712
TN_NSTAS	neutrophils	0
TN_NSTAS	neutrophils	0
TN_NSTAS	neutrophils	0.283071
TN_NSTAS	neutrophils	0.367615
TN_NSTAS	neutrophils	0.410123
TN_NSTAS	neutrophils	0.0484551
TN_NSTAS	neutrophils	0.0601326
TN_NSTAS	neutrophils	0.0585973
N	neutrophils	0.0616169
N	neutrophils	0.102311
N	neutrophils	0.111845
N	neutrophils	0.0991357
N	neutrophils	0.0706723
N	neutrophils	0.0886715
N	neutrophils	0.100749
N	neutrophils	0.105356
N	neutrophils	0.0833506
N	neutrophils	0.064588
N	neutrophils	0.110691
N	neutrophils	0.0453042
N	neutrophils	0.15732
N	neutrophils	0.0903659
N	neutrophils	0.0766928
N	neutrophils	0.0645226
N	neutrophils	0
N	neutrophils	0.102434
N	neutrophils	0.0412172
N	neutrophils	0.0720942
N	neutrophils	0.083511
N	neutrophils	0.0505054
N	neutrophils	0.107847
N	neutrophils	0.209678
N	neutrophils	0.0653704
N	neutrophils	0.057502
N	neutrophils	0.0575042
N	neutrophils	0.12284
N	neutrophils	0.0493507
N	neutrophils	0.0484318
N	neutrophils	0
N	neutrophils	0.0114475
N	neutrophils	0.0104491
N	neutrophils	0.12205
N	neutrophils	0.127421
N	neutrophils	0.135073
TN_STAS	neutrophils	0.239152
TN_STAS	neutrophils	0.219252
TN_STAS	neutrophils	0.228466
TN_STAS	neutrophils	0.216607
TN_STAS	neutrophils	0.195468
TN_STAS	neutrophils	0.178019
TN_STAS	neutrophils	0.0273796
TN_STAS	neutrophils	0.285325
TN_STAS	neutrophils	0.279535
TN_STAS	neutrophils	0.319219
TN_STAS	neutrophils	0.0663568
TN_STAS	neutrophils	0.0774405
TN_STAS	neutrophils	0.0729179
TN_STAS	neutrophils	0.151649
TN_STAS	neutrophils	0.200692
TN_STAS	neutrophils	0.128301
AS	neutrophils	0.22188
AS	neutrophils	0.357516
AS	neutrophils	0.176683
AS	neutrophils	0.0314813
AS	neutrophils	0.0990572
AS	neutrophils	0.319997
AS	neutrophils	0.304419
AS	neutrophils	0.267152
AS	neutrophils	0.125941
AS	neutrophils	0.0867975
AS	neutrophils	0.0805942
AS	neutrophils	0.0492585
AS	neutrophils	0.0736231
AS	neutrophils	0.0539277
TN_NSTAS	Treg	0.0998076
TN_NSTAS	Treg	0.0702524
TN_NSTAS	Treg	0.0717643
TN_NSTAS	Treg	0.0937488
TN_NSTAS	Treg	0.0614489
TN_NSTAS	Treg	0.0595939
TN_NSTAS	Treg	0
TN_NSTAS	Treg	0.021514
TN_NSTAS	Treg	0.0408023
TN_NSTAS	Treg	0
TN_NSTAS	Treg	0
TN_NSTAS	Treg	0.105064
TN_NSTAS	Treg	0
TN_NSTAS	Treg	0
TN_NSTAS	Treg	0
TN_NSTAS	Treg	0
TN_NSTAS	Treg	0
TN_NSTAS	Treg	0
N	Treg	0.0304513
N	Treg	0.128428
N	Treg	0.0759776
N	Treg	0
N	Treg	0.0228988
N	Treg	0.113696
N	Treg	0.0986293
N	Treg	0.0329797
N	Treg	0.0404271
N	Treg	0.00371403
N	Treg	0.0326261
N	Treg	0
N	Treg	0
N	Treg	0.0723163
N	Treg	0.0376778
N	Treg	0.157652
N	Treg	0
N	Treg	0
N	Treg	0
N	Treg	0
N	Treg	0
N	Treg	0
N	Treg	0
N	Treg	0
N	Treg	0
N	Treg	0
N	Treg	0
N	Treg	0
N	Treg	0
N	Treg	0
N	Treg	0
N	Treg	0
N	Treg	0
N	Treg	0
N	Treg	0
N	Treg	0.0443845
TN_STAS	Treg	0.0391252
TN_STAS	Treg	0.0311643
TN_STAS	Treg	0.0374689
TN_STAS	Treg	0.010312
TN_STAS	Treg	0.0164229
TN_STAS	Treg	0.00929739
TN_STAS	Treg	0
TN_STAS	Treg	0
TN_STAS	Treg	0
TN_STAS	Treg	0
TN_STAS	Treg	0
TN_STAS	Treg	0
TN_STAS	Treg	0
TN_STAS	Treg	0
TN_STAS	Treg	0.0210448
TN_STAS	Treg	0
AS	Treg	0.0374159
AS	Treg	0.00860746
AS	Treg	0.0538778
AS	Treg	0
AS	Treg	0.0274763
AS	Treg	0
AS	Treg	0
AS	Treg	0
AS	Treg	0
AS	Treg	0
AS	Treg	0
AS	Treg	0.00154403
AS	Treg	0
AS	Treg	0.00843082
TN_NSTAS	endothelial.cells	0.208729
TN_NSTAS	endothelial.cells	0.147844
TN_NSTAS	endothelial.cells	0.160627
TN_NSTAS	endothelial.cells	0.107845
TN_NSTAS	endothelial.cells	0.0924284
TN_NSTAS	endothelial.cells	0.128293
TN_NSTAS	endothelial.cells	0.258385
TN_NSTAS	endothelial.cells	0.205578
TN_NSTAS	endothelial.cells	0.199119
TN_NSTAS	endothelial.cells	0.269224
TN_NSTAS	endothelial.cells	0.340923
TN_NSTAS	endothelial.cells	0.268414
TN_NSTAS	endothelial.cells	0.114783
TN_NSTAS	endothelial.cells	0.112311
TN_NSTAS	endothelial.cells	0.0667398
TN_NSTAS	endothelial.cells	0.166348
TN_NSTAS	endothelial.cells	0.161861
TN_NSTAS	endothelial.cells	0.181505
N	endothelial.cells	0.252934
N	endothelial.cells	0.205987
N	endothelial.cells	0.21411
N	endothelial.cells	0.260874
N	endothelial.cells	0.280977
N	endothelial.cells	0.224183
N	endothelial.cells	0.15562
N	endothelial.cells	0.187675
N	endothelial.cells	0.226199
N	endothelial.cells	0.254866
N	endothelial.cells	0.221341
N	endothelial.cells	0.309188
N	endothelial.cells	0.207892
N	endothelial.cells	0.201378
N	endothelial.cells	0.0664918
N	endothelial.cells	0.189598
N	endothelial.cells	0.68401
N	endothelial.cells	0.25364
N	endothelial.cells	0.32274
N	endothelial.cells	0.581109
N	endothelial.cells	0.227413
N	endothelial.cells	0.223151
N	endothelial.cells	0.455217
N	endothelial.cells	0.36987
N	endothelial.cells	0.531608
N	endothelial.cells	0.482593
N	endothelial.cells	0.436667
N	endothelial.cells	0.437407
N	endothelial.cells	0.467313
N	endothelial.cells	0.561334
N	endothelial.cells	0.036029
N	endothelial.cells	0.0820021
N	endothelial.cells	0.0574747
N	endothelial.cells	0.449968
N	endothelial.cells	0.339879
N	endothelial.cells	0.390273
TN_STAS	endothelial.cells	0.137337
TN_STAS	endothelial.cells	0.132945
TN_STAS	endothelial.cells	0.0476606
TN_STAS	endothelial.cells	0.14518
TN_STAS	endothelial.cells	0.126103
TN_STAS	endothelial.cells	0.14809
TN_STAS	endothelial.cells	0.257773
TN_STAS	endothelial.cells	0.160622
TN_STAS	endothelial.cells	0.243057
TN_STAS	endothelial.cells	0.123561
TN_STAS	endothelial.cells	0.137822
TN_STAS	endothelial.cells	0.143273
TN_STAS	endothelial.cells	0.134065
TN_STAS	endothelial.cells	0.189362
TN_STAS	endothelial.cells	0.175878
TN_STAS	endothelial.cells	0.148805
AS	endothelial.cells	0.168052
AS	endothelial.cells	0.130695
AS	endothelial.cells	0.159778
AS	endothelial.cells	0.254311
AS	endothelial.cells	0.216901
AS	endothelial.cells	0.127367
AS	endothelial.cells	0.178041
AS	endothelial.cells	0.204757
AS	endothelial.cells	0.305256
AS	endothelial.cells	0.267081
AS	endothelial.cells	0.266446
AS	endothelial.cells	0.210833
AS	endothelial.cells	0.128274
AS	endothelial.cells	0.172666
TN_NSTAS	fibroblasts	0.0223275
TN_NSTAS	fibroblasts	0.013684
TN_NSTAS	fibroblasts	0.0146278
TN_NSTAS	fibroblasts	0.0125752
TN_NSTAS	fibroblasts	0.0125078
TN_NSTAS	fibroblasts	0.0209744
TN_NSTAS	fibroblasts	0.013728
TN_NSTAS	fibroblasts	0.0181609
TN_NSTAS	fibroblasts	0.0187117
TN_NSTAS	fibroblasts	0.036007
TN_NSTAS	fibroblasts	0.0217269
TN_NSTAS	fibroblasts	0.0141641
TN_NSTAS	fibroblasts	0.133392
TN_NSTAS	fibroblasts	0.137227
TN_NSTAS	fibroblasts	0.0394695
TN_NSTAS	fibroblasts	0.0356755
TN_NSTAS	fibroblasts	0.0327074
TN_NSTAS	fibroblasts	0.0747561
N	fibroblasts	0.0234059
N	fibroblasts	0.0387417
N	fibroblasts	0.0382618
N	fibroblasts	0.0342402
N	fibroblasts	0.0313626
N	fibroblasts	0.0337162
N	fibroblasts	0.0149697
N	fibroblasts	0.0223477
N	fibroblasts	0.0220696
N	fibroblasts	0.0282389
N	fibroblasts	0.037902
N	fibroblasts	0.0415823
N	fibroblasts	0.00853408
N	fibroblasts	0.0306392
N	fibroblasts	0.00902497
N	fibroblasts	0.00487226
N	fibroblasts	0.103797
N	fibroblasts	0.0535494
N	fibroblasts	0.0229055
N	fibroblasts	0.01783
N	fibroblasts	0.0163699
N	fibroblasts	0.0332979
N	fibroblasts	0.0516159
N	fibroblasts	0.0522553
N	fibroblasts	0.0423412
N	fibroblasts	0.0521353
N	fibroblasts	0.0417166
N	fibroblasts	0.0246113
N	fibroblasts	0.0437277
N	fibroblasts	0.030856
N	fibroblasts	0.175868
N	fibroblasts	0.213869
N	fibroblasts	0.437757
N	fibroblasts	0.0633194
N	fibroblasts	0.0336182
N	fibroblasts	0.0628713
TN_STAS	fibroblasts	0.026908
TN_STAS	fibroblasts	0.0239238
TN_STAS	fibroblasts	0.01134
TN_STAS	fibroblasts	0.00575602
TN_STAS	fibroblasts	0.00604173
TN_STAS	fibroblasts	0.00454191
TN_STAS	fibroblasts	0.0875427
TN_STAS	fibroblasts	0.0195426
TN_STAS	fibroblasts	0.0297407
TN_STAS	fibroblasts	0.0251906
TN_STAS	fibroblasts	0.0418006
TN_STAS	fibroblasts	0.0924758
TN_STAS	fibroblasts	0.0683762
TN_STAS	fibroblasts	0.0381696
TN_STAS	fibroblasts	0.026176
TN_STAS	fibroblasts	0.0286647
AS	fibroblasts	0.0192915
AS	fibroblasts	0.0188329
AS	fibroblasts	0.0196504
AS	fibroblasts	0.0667298
AS	fibroblasts	0.0992172
AS	fibroblasts	0.0226554
AS	fibroblasts	0.0094446
AS	fibroblasts	0.0166285
AS	fibroblasts	0.0396144
AS	fibroblasts	0.0385213
AS	fibroblasts	0.0237377
AS	fibroblasts	0.0295239
AS	fibroblasts	0.0318183
AS	fibroblasts	0.0221022
