# Supplementary material for: Spatial deciphering of the transcriptomic heterogeneity of tumor spread through air spaces in lung cancer
Source: Front Pharmacol. 2025 Jul 25;16:1567527. doi: 10.3389/fphar.2025.1567527 (PMC12331751; doi:10.3389/fphar.2025.1567527)
Supplement: Supplementary file 3 [file DataSheet1.zip › Table-S1-S15/Table S12.xlsx]

## Sheet: Sheet1
Table S12. Differential RNA expression between IM_STAS and IM_NSTAS groups.
Genes	logFC	logCPM	LR	PValue	FDR
MS4A1	1.56775	9.99303	32.3394	1.29462e-08	3.90974e-06
CD79A	1.42102	9.73132	31.4075	2.09168e-08	5.41447e-06
POU2AF1	1.24453	9.5106	30.2675	3.76378e-08	7.57774e-06
SSX1	1.603	11.4468	29.838	4.69688e-08	8.51074e-06
BAGE	1.23051	10.4002	29.2775	6.272e-08	1.03317e-05
RPLP0	1.11523	8.86068	28.8549	7.80083e-08	1.08933e-05
TRBC1/2	1.5979	10.6358	27.4317	1.62745e-07	1.96596e-05
BLK	1.01558	9.19271	26.7043	2.37098e-07	2.5594e-05
RPS27A	1.1112	11.2763	19.1001	1.24041e-05	0.000802721
CXCL14	1.36487	9.67787	16.6217	4.56272e-05	0.00243166
CXCL13	1.59896	9.86655	15.9534	6.49219e-05	0.00301637
LTB	1.00293	9.64291	15.0708	0.000103552	0.00457648
CD37	1.08679	10.2401	12.6046	0.000384798	0.0139451
RPL23	1.30482	11.9088	9.662	0.00188119	0.0429392
CEACAM6	-1.39621	9.69005	47.2792	6.15629e-12	1.11552e-08
MUC1	-1.10413	9.98117	45.6172	1.4377e-11	1.30256e-08
MMP7	-1.12545	9.09314	41.2756	1.32209e-10	7.98544e-08
SOD2	-1.06052	9.89848	33.9306	5.71139e-09	2.06981e-06
TNFRSF10D	-1.06201	8.74891	28.8513	7.81525e-08	1.08933e-05
NKX2-1	-1.11975	9.44854	25.4083	4.6391e-07	4.36068e-05
CD55	-1.11698	9.65001	23.1758	1.47847e-06	0.000121772
ANXA1	-1.04658	9.65606	22.1209	2.5601e-06	0.00019895
SERPINA1	-1.33076	10.1961	17.5721	2.76612e-05	0.00161684
GNGT1	-1.11745	8.13227	16.8215	4.10646e-05	0.00225482
CD9	-1.03459	9.42854	16.4358	5.03247e-05	0.00257201
DUSP1	-1.15297	10.3325	15.3529	8.91835e-05	0.00404001
FBP1	-1.01192	9.3932	10.6745	0.0010862	0.0302799
LY6E	-0.973446	10.0487	34.532	4.19292e-09	1.89939e-06
CCND1	-0.955753	9.1355	30.6365	3.11181e-08	7.04824e-06
LGALS3	-0.938677	9.20342	27.85	1.31095e-07	1.69675e-05
KRT17	0.995906	9.19653	26.6798	2.4012e-07	2.5594e-05
FOS	-0.971329	10.2843	25.9467	3.50979e-07	3.53319e-05
CRABP2	-0.968339	9.2633	25.3373	4.81312e-07	4.36068e-05
NPM1	0.876934	10.0995	24.9735	5.81246e-07	5.01532e-05
C4B	0.850953	9.78373	22.0654	2.63511e-06	0.00019895
S100B	-0.860754	8.85527	20.588	5.69529e-06	0.000412794
CR2	0.851386	9.05569	20.3052	6.60193e-06	0.000460103
EIF5AL1	0.81311	9.1157	19.3401	1.09385e-05	0.000734094
GPC4	-0.807712	8.90547	18.8203	1.4363e-05	0.000897437
IFNA7/17	0.89722	9.38056	17.713	2.56859e-05	0.00155143
FCER1G	-0.911219	9.21221	16.8938	3.95297e-05	0.00223837
NANOG	0.803851	9.71527	16.4069	5.10996e-05	0.00257201
ICAM1	-0.830073	9.39126	16.3006	5.40472e-05	0.00264685
S100A9	-0.708089	9.05821	16.1479	5.85845e-05	0.00279355
CD79B	0.716946	9.06664	14.8338	0.000117415	0.00506561
H3C10	0.631128	9.98813	14.6715	0.000127968	0.00539253
KRT7	-0.684731	9.20974	14.6009	0.000132854	0.00547116
IFNL2	0.717883	9.21417	14.3952	0.000148183	0.00596683
KIR Family	0.714324	9.21109	13.8559	0.00019738	0.00777507
CR1	0.672737	9.13402	13.6553	0.000219617	0.00846692
AREG	-0.658064	8.99511	13.3389	0.000259961	0.00981351
ETS1	0.847692	9.78192	12.8578	0.000336074	0.0124279
MLPH	-0.666182	9.23118	12.3181	0.000448578	0.0159377
PTPRC	0.745222	9.96305	12.2019	0.000477419	0.0166362
FCER1A	-0.655188	8.86761	12.0567	0.000516057	0.0174587
ITGB6	-0.610367	9.06312	12.0415	0.000520293	0.0174587
RPS6KB1	0.639267	9.20521	11.8135	0.000588019	0.0193726
CARD11	0.668678	9.22904	11.6874	0.00062924	0.0203319
CCL2	0.618947	9.14707	11.6571	0.000639581	0.0203319
NR4A1	-0.692068	9.41394	11.3463	0.000755973	0.0236176
CD63	-0.787788	10.1374	11.2794	0.000783713	0.0236713
HLA-DQA1	-0.70107	9.88387	11.2792	0.000783818	0.0236713
IL21	-0.688766	8.60021	10.9858	0.000918112	0.0272725
PVRIG	0.70768	9.67577	10.8558	0.000984858	0.0287833
CYP4A11/22	0.616145	9.02152	10.7752	0.00102868	0.0293363
ST6GAL1	0.702592	9.45755	10.7618	0.00103616	0.0293363
PIK3CD	0.591833	9.12299	10.6451	0.00110362	0.0302995
DUSP8	0.631328	9.24511	10.3615	0.00128669	0.0344694
MARCO	-0.901691	9.22009	10.3517	0.00129355	0.0344694
C4BPA	-0.560966	9.08667	10.3209	0.00131531	0.0345413
DDIT4	0.521795	10.0942	10.2568	0.00136184	0.0348494
PTPN11	0.561616	9.82802	10.2518	0.00136551	0.0348494
NFKBIZ	-0.552487	9.11496	10.1638	0.00143223	0.0360445
KRT6A/B/C	0.632616	8.86339	10.1151	0.0014706	0.0365031
CLU	0.757481	9.73098	10.038	0.00153343	0.0365606
HMGA1	0.576697	9.1057	10.038	0.00153345	0.0365606
UBE2C	0.857229	9.54555	9.88749	0.00166406	0.0391595
E2F3	0.621215	8.84643	9.65085	0.00189264	0.0429392
CDK1	-0.665367	8.51684	9.64781	0.00189577	0.0429392
CD24	0.661531	9.4351	9.47216	0.00208614	0.0466677
TYMP	-0.746427	9.72238	9.38086	0.00219263	0.0484517
CXCR5	0.609561	8.84952	9.33176	0.00225216	0.0491677
Negative Probe	-0.723969	8.23353	9.28701	0.00230784	0.0497834
CCR7	0.566359	9.03599	9.26431	0.00233662	0.0498113
CDKN1A	-0.567216	8.89451	9.20602	0.00241221	0.0504826
CCL19	1.02021	9.45642	9.18574	0.00243908	0.0504826
PPP3CC	0.625939	8.7563	9.1763	0.00245169	0.0504826
FOXA2	-0.588716	8.77373	9.09442	0.0025639	0.0520826
USP9Y	-0.720483	8.21555	9.0781	0.00258688	0.0520826
ROPN1	0.572195	8.95271	8.90202	0.00284855	0.0567205
COL11A1	-0.637998	8.50605	8.80273	0.0030078	0.0592406
CXCR4	1.2642	10.5539	8.75402	0.0030892	0.0601381
TRAC	0.60243	9.62784	8.72022	0.003147	0.0601381
FCRL2	0.544548	9.05587	8.71678	0.00315294	0.0601381
BCAT1	-0.507046	9.14554	8.66134	0.00325032	0.0610756
CD3EAP	-0.524147	9.0288	8.65062	0.0032695	0.0610756
MMP9	0.52944	9.12646	8.60685	0.00334901	0.0619225
PSAT1	0.543992	9.20731	8.56775	0.00342169	0.0626274
BCL2	0.613253	9.57452	8.52401	0.00350492	0.0635091
RPL7A	1.08167	12.3646	8.50501	0.00354169	0.0635401
CD46	-0.598371	9.62857	8.48289	0.00358502	0.0635486
CTNNB1	-0.53519	9.79273	8.4691	0.00361231	0.0635486
MRC1	-1.07905	9.43406	8.40499	0.00374193	0.065196
ALDOA	0.75304	10.4171	8.24249	0.00409211	0.0699518
FOXJ1	-0.558341	8.77247	8.1686	0.00426218	0.0721181
INPP5D	0.73884	9.58302	8.13653	0.00433823	0.0721181
CD274	-0.600935	8.55804	8.10834	0.00440621	0.0725823
RORC	0.528596	9.01573	7.9924	0.00469742	0.0766821
ENDOG	0.545638	8.91649	7.9178	0.00489507	0.0791953
MCL1	-0.639354	10.2492	7.81861	0.0051711	0.0829207
LILRA3	-0.702353	8.22762	7.77145	0.00530784	0.0836331
RPS6	1.35226	12.0947	7.62434	0.00575857	0.0899529
MMP1	0.511742	9.02907	7.58169	0.0058964	0.0905447
IL11RA	0.508339	9.0369	7.52913	0.00607092	0.0924412
TNFRSF13B	0.508824	9.02643	7.48605	0.00621788	0.0933768
NAALAD2	-0.572604	8.57782	7.46616	0.00628696	0.0933768
CAPN2	-0.603073	9.50312	7.40664	0.00649835	0.0957317
KRT18	-0.507242	10.0511	7.31678	0.00683138	0.0982534
CLEC5A	-0.518967	8.82169	7.30655	0.00687038	0.0982534
IRF4	0.505219	8.95181	6.99995	0.0081512	0.113982
TNFRSF13C	0.982605	9.35896	6.99418	0.0081775	0.113982
CXCL16	-0.505184	8.83325	6.97808	0.00825139	0.114134
PTTG2	-0.514475	8.77246	6.93274	0.00846321	0.116177
HLA-DRB4	-1.79815	11.5224	6.90967	0.0085731	0.116678
LTF	0.711874	9.53409	6.89815	0.00862848	0.116678
FCGR1A	0.529014	9.66737	6.82265	0.00900088	0.120146
IRF8	0.710885	9.63542	6.81934	0.0090176	0.120146
IL27	-0.533179	8.63016	6.71779	0.00954561	0.125389
CCL23	-0.610768	8.32211	6.69971	0.00964286	0.125704
GOT2	0.519626	9.35403	6.66524	0.00983116	0.126541
