# Supplementary material for: Spatial deciphering of the transcriptomic heterogeneity of tumor spread through air spaces in lung cancer
Source: Front Pharmacol. 2025 Jul 25;16:1567527. doi: 10.3389/fphar.2025.1567527 (PMC12331751; doi:10.3389/fphar.2025.1567527)
Supplement: Supplementary file 3 [file DataSheet1.zip › Table-S1-S15/Table S7.xlsx]

## Sheet: For_TableS6
Table S7 Metabolism signature score estimation in T_STAS and T_NSTAS groups.
Group	Signature	Score
STAS_T	Amino Acid Synthesis & Transport	0.256098
STAS_T	Amino Acid Synthesis & Transport	0.28228
STAS_T	Amino Acid Synthesis & Transport	0.286937
STAS_T	Amino Acid Synthesis & Transport	0.283374
STAS_T	Amino Acid Synthesis & Transport	0.246725
STAS_T	Amino Acid Synthesis & Transport	0.292408
NSTAS_T	Amino Acid Synthesis & Transport	0.162032
NSTAS_T	Amino Acid Synthesis & Transport	0.214015
NSTAS_T	Amino Acid Synthesis & Transport	0.202484
NSTAS_T	Amino Acid Synthesis & Transport	0.242013
NSTAS_T	Amino Acid Synthesis & Transport	0.24812
NSTAS_T	Amino Acid Synthesis & Transport	0.277664
NSTAS_T	Amino Acid Synthesis & Transport	0.238006
NSTAS_T	Amino Acid Synthesis & Transport	0.211233
NSTAS_T	Amino Acid Synthesis & Transport	0.185361
STAS_T	Amino Acid Synthesis & Transport	0.210148
STAS_T	Amino Acid Synthesis & Transport	0.204356
STAS_T	Amino Acid Synthesis & Transport	0.197417
STAS_T	Amino Acid Synthesis & Transport	0.338176
STAS_T	Amino Acid Synthesis & Transport	0.277664
STAS_T	Amino Acid Synthesis & Transport	0.314464
STAS_T	Amino Acid Synthesis & Transport	0.275802
STAS_T	Amino Acid Synthesis & Transport	0.266691
STAS_T	Amino Acid Synthesis & Transport	0.255155
STAS_T	Amino Acid Synthesis & Transport	0.264922
STAS_T	Amino Acid Synthesis & Transport	0.259858
STAS_T	Amino Acid Synthesis & Transport	0.22249
STAS_T	Amino Acid Synthesis & Transport	0.207326
STAS_T	Amino Acid Synthesis & Transport	0.233323
STAS_T	Amino Acid Synthesis & Transport	0.21835
STAS_T	Amino Acid Synthesis & Transport	0.194588
STAS_T	Amino Acid Synthesis & Transport	0.216854
STAS_T	Amino Acid Synthesis & Transport	0.1279
STAS_T	Amino Acid Synthesis & Transport	0.20823
STAS_T	Amino Acid Synthesis & Transport	0.185325
STAS_T	Amino Acid Synthesis & Transport	0.196692
STAS_T	Amino Acid Synthesis & Transport	0.163721
STAS_T	Amino Acid Synthesis & Transport	0.140052
STAS_T	Amino Acid Synthesis & Transport	0.143233
NSTAS_T	Amino Acid Synthesis & Transport	0.208279
NSTAS_T	Amino Acid Synthesis & Transport	0.217132
NSTAS_T	Amino Acid Synthesis & Transport	0.243226
NSTAS_T	Amino Acid Synthesis & Transport	0.190437
NSTAS_T	Amino Acid Synthesis & Transport	0.204309
NSTAS_T	Amino Acid Synthesis & Transport	0.200637
NSTAS_T	Amino Acid Synthesis & Transport	0.31899
NSTAS_T	Amino Acid Synthesis & Transport	0.266125
NSTAS_T	Amino Acid Synthesis & Transport	0.276259
STAS_T	Arginine Metabolism	0.229939
STAS_T	Arginine Metabolism	0.232976
STAS_T	Arginine Metabolism	0.38598
STAS_T	Arginine Metabolism	0.221176
STAS_T	Arginine Metabolism	0.117864
STAS_T	Arginine Metabolism	0.124286
NSTAS_T	Arginine Metabolism	0.196185
NSTAS_T	Arginine Metabolism	0.320154
NSTAS_T	Arginine Metabolism	0.238752
NSTAS_T	Arginine Metabolism	0.255168
NSTAS_T	Arginine Metabolism	0.28081
NSTAS_T	Arginine Metabolism	0.303757
NSTAS_T	Arginine Metabolism	0.237692
NSTAS_T	Arginine Metabolism	0.209634
NSTAS_T	Arginine Metabolism	0.145125
STAS_T	Arginine Metabolism	0.1531
STAS_T	Arginine Metabolism	0.173901
STAS_T	Arginine Metabolism	0.12205
STAS_T	Arginine Metabolism	0.299488
STAS_T	Arginine Metabolism	0.20999
STAS_T	Arginine Metabolism	0.25642
STAS_T	Arginine Metabolism	0.265613
STAS_T	Arginine Metabolism	0.256484
STAS_T	Arginine Metabolism	0.404348
STAS_T	Arginine Metabolism	0.318535
STAS_T	Arginine Metabolism	0.271279
STAS_T	Arginine Metabolism	0.196382
STAS_T	Arginine Metabolism	0.175937
STAS_T	Arginine Metabolism	0.210016
STAS_T	Arginine Metabolism	0.241554
STAS_T	Arginine Metabolism	0.245205
STAS_T	Arginine Metabolism	0.0920361
STAS_T	Arginine Metabolism	0.102539
STAS_T	Arginine Metabolism	0.218609
STAS_T	Arginine Metabolism	0.163303
STAS_T	Arginine Metabolism	0.208171
STAS_T	Arginine Metabolism	0.111268
STAS_T	Arginine Metabolism	0.0810597
STAS_T	Arginine Metabolism	0.088448
NSTAS_T	Arginine Metabolism	0.184104
NSTAS_T	Arginine Metabolism	0.172124
NSTAS_T	Arginine Metabolism	0.200616
NSTAS_T	Arginine Metabolism	0.12278
NSTAS_T	Arginine Metabolism	0.132059
NSTAS_T	Arginine Metabolism	0.123026
NSTAS_T	Arginine Metabolism	0.209534
NSTAS_T	Arginine Metabolism	0.199817
NSTAS_T	Arginine Metabolism	0.199163
STAS_T	Fatty Acid Oxidation	0.0508907
STAS_T	Fatty Acid Oxidation	0.0597521
STAS_T	Fatty Acid Oxidation	0.321776
STAS_T	Fatty Acid Oxidation	0.126434
STAS_T	Fatty Acid Oxidation	-0.0300884
STAS_T	Fatty Acid Oxidation	0.131128
NSTAS_T	Fatty Acid Oxidation	0.0917139
NSTAS_T	Fatty Acid Oxidation	0.0884265
NSTAS_T	Fatty Acid Oxidation	0.114158
NSTAS_T	Fatty Acid Oxidation	0.315585
NSTAS_T	Fatty Acid Oxidation	0.288941
NSTAS_T	Fatty Acid Oxidation	0.244189
NSTAS_T	Fatty Acid Oxidation	0.268313
NSTAS_T	Fatty Acid Oxidation	0.139176
NSTAS_T	Fatty Acid Oxidation	0.112418
STAS_T	Fatty Acid Oxidation	0.0798367
STAS_T	Fatty Acid Oxidation	0.033827
STAS_T	Fatty Acid Oxidation	0.0903321
STAS_T	Fatty Acid Oxidation	0.068203
STAS_T	Fatty Acid Oxidation	0.267799
STAS_T	Fatty Acid Oxidation	0.0109099
STAS_T	Fatty Acid Oxidation	0.0305757
STAS_T	Fatty Acid Oxidation	0.0119283
STAS_T	Fatty Acid Oxidation	0.133714
STAS_T	Fatty Acid Oxidation	0.153226
STAS_T	Fatty Acid Oxidation	-0.0401913
STAS_T	Fatty Acid Oxidation	-0.0215368
STAS_T	Fatty Acid Oxidation	-0.030687
STAS_T	Fatty Acid Oxidation	-0.0358
STAS_T	Fatty Acid Oxidation	-0.0455535
STAS_T	Fatty Acid Oxidation	0.171739
STAS_T	Fatty Acid Oxidation	0.164849
STAS_T	Fatty Acid Oxidation	0.167725
STAS_T	Fatty Acid Oxidation	0.0202956
STAS_T	Fatty Acid Oxidation	0.028164
STAS_T	Fatty Acid Oxidation	-0.13023
STAS_T	Fatty Acid Oxidation	-0.110339
STAS_T	Fatty Acid Oxidation	-0.187274
STAS_T	Fatty Acid Oxidation	-0.138542
NSTAS_T	Fatty Acid Oxidation	-0.0142208
NSTAS_T	Fatty Acid Oxidation	-0.0502142
NSTAS_T	Fatty Acid Oxidation	0.0797636
NSTAS_T	Fatty Acid Oxidation	-0.146427
NSTAS_T	Fatty Acid Oxidation	-0.138749
NSTAS_T	Fatty Acid Oxidation	-0.0471942
NSTAS_T	Fatty Acid Oxidation	0.0950299
NSTAS_T	Fatty Acid Oxidation	0.0810314
NSTAS_T	Fatty Acid Oxidation	0.0314642
STAS_T	Fatty Acid Synthesis	0.219227
STAS_T	Fatty Acid Synthesis	0.272912
STAS_T	Fatty Acid Synthesis	0.304151
STAS_T	Fatty Acid Synthesis	0.21262
STAS_T	Fatty Acid Synthesis	0.183905
STAS_T	Fatty Acid Synthesis	0.205709
NSTAS_T	Fatty Acid Synthesis	0.318085
NSTAS_T	Fatty Acid Synthesis	0.318526
NSTAS_T	Fatty Acid Synthesis	0.246184
NSTAS_T	Fatty Acid Synthesis	0.379952
NSTAS_T	Fatty Acid Synthesis	0.360836
NSTAS_T	Fatty Acid Synthesis	0.388287
NSTAS_T	Fatty Acid Synthesis	0.301262
NSTAS_T	Fatty Acid Synthesis	0.343068
NSTAS_T	Fatty Acid Synthesis	0.392252
STAS_T	Fatty Acid Synthesis	0.37117
STAS_T	Fatty Acid Synthesis	0.408871
STAS_T	Fatty Acid Synthesis	0.454443
STAS_T	Fatty Acid Synthesis	0.368156
STAS_T	Fatty Acid Synthesis	0.222426
STAS_T	Fatty Acid Synthesis	0.41519
STAS_T	Fatty Acid Synthesis	0.471199
STAS_T	Fatty Acid Synthesis	0.487825
STAS_T	Fatty Acid Synthesis	0.473936
STAS_T	Fatty Acid Synthesis	0.376683
STAS_T	Fatty Acid Synthesis	0.317162
STAS_T	Fatty Acid Synthesis	0.349296
STAS_T	Fatty Acid Synthesis	0.382061
STAS_T	Fatty Acid Synthesis	0.417381
STAS_T	Fatty Acid Synthesis	0.391469
STAS_T	Fatty Acid Synthesis	0.32262
STAS_T	Fatty Acid Synthesis	0.303844
STAS_T	Fatty Acid Synthesis	0.326394
STAS_T	Fatty Acid Synthesis	0.441422
STAS_T	Fatty Acid Synthesis	0.453684
STAS_T	Fatty Acid Synthesis	0.382281
STAS_T	Fatty Acid Synthesis	0.32049
STAS_T	Fatty Acid Synthesis	0.282905
STAS_T	Fatty Acid Synthesis	0.301398
NSTAS_T	Fatty Acid Synthesis	0.366111
NSTAS_T	Fatty Acid Synthesis	0.440527
NSTAS_T	Fatty Acid Synthesis	0.412991
NSTAS_T	Fatty Acid Synthesis	0.458744
NSTAS_T	Fatty Acid Synthesis	0.46029
NSTAS_T	Fatty Acid Synthesis	0.425288
NSTAS_T	Fatty Acid Synthesis	0.363267
NSTAS_T	Fatty Acid Synthesis	0.373262
NSTAS_T	Fatty Acid Synthesis	0.324821
STAS_T	Glutamine Metabolism	0.179941
STAS_T	Glutamine Metabolism	0.210969
STAS_T	Glutamine Metabolism	0.205081
STAS_T	Glutamine Metabolism	0.215288
STAS_T	Glutamine Metabolism	0.143323
STAS_T	Glutamine Metabolism	0.221221
NSTAS_T	Glutamine Metabolism	0.0832246
NSTAS_T	Glutamine Metabolism	0.0956311
NSTAS_T	Glutamine Metabolism	0.0677779
NSTAS_T	Glutamine Metabolism	0.212184
NSTAS_T	Glutamine Metabolism	0.175616
NSTAS_T	Glutamine Metabolism	0.198617
NSTAS_T	Glutamine Metabolism	0.183867
NSTAS_T	Glutamine Metabolism	0.148565
NSTAS_T	Glutamine Metabolism	0.117782
STAS_T	Glutamine Metabolism	0.101131
STAS_T	Glutamine Metabolism	0.138498
STAS_T	Glutamine Metabolism	0.110472
STAS_T	Glutamine Metabolism	0.295554
STAS_T	Glutamine Metabolism	0.146809
STAS_T	Glutamine Metabolism	0.202004
STAS_T	Glutamine Metabolism	0.159242
STAS_T	Glutamine Metabolism	0.160255
STAS_T	Glutamine Metabolism	0.157065
STAS_T	Glutamine Metabolism	0.117632
STAS_T	Glutamine Metabolism	0.211943
STAS_T	Glutamine Metabolism	0.105018
STAS_T	Glutamine Metabolism	0.167073
STAS_T	Glutamine Metabolism	0.211513
STAS_T	Glutamine Metabolism	0.175975
STAS_T	Glutamine Metabolism	0.108137
STAS_T	Glutamine Metabolism	0.174549
STAS_T	Glutamine Metabolism	0.185175
STAS_T	Glutamine Metabolism	0.169522
STAS_T	Glutamine Metabolism	0.146533
STAS_T	Glutamine Metabolism	0.189709
STAS_T	Glutamine Metabolism	0.110105
STAS_T	Glutamine Metabolism	0.14162
STAS_T	Glutamine Metabolism	0.0993432
NSTAS_T	Glutamine Metabolism	0.202956
NSTAS_T	Glutamine Metabolism	0.187323
NSTAS_T	Glutamine Metabolism	0.224653
NSTAS_T	Glutamine Metabolism	0.121217
NSTAS_T	Glutamine Metabolism	0.118858
NSTAS_T	Glutamine Metabolism	0.107055
NSTAS_T	Glutamine Metabolism	0.316865
NSTAS_T	Glutamine Metabolism	0.272754
NSTAS_T	Glutamine Metabolism	0.242784
STAS_T	Glycolysis & Glucose Transport	0.247002
STAS_T	Glycolysis & Glucose Transport	0.243113
STAS_T	Glycolysis & Glucose Transport	0.0826903
STAS_T	Glycolysis & Glucose Transport	0.259575
STAS_T	Glycolysis & Glucose Transport	0.334466
STAS_T	Glycolysis & Glucose Transport	0.260488
NSTAS_T	Glycolysis & Glucose Transport	0.235211
NSTAS_T	Glycolysis & Glucose Transport	0.359658
NSTAS_T	Glycolysis & Glucose Transport	0.357514
NSTAS_T	Glycolysis & Glucose Transport	0.194226
NSTAS_T	Glycolysis & Glucose Transport	0.191841
NSTAS_T	Glycolysis & Glucose Transport	0.23165
NSTAS_T	Glycolysis & Glucose Transport	0.316837
NSTAS_T	Glycolysis & Glucose Transport	0.316793
NSTAS_T	Glycolysis & Glucose Transport	0.332287
STAS_T	Glycolysis & Glucose Transport	0.330995
STAS_T	Glycolysis & Glucose Transport	0.332964
STAS_T	Glycolysis & Glucose Transport	0.324004
STAS_T	Glycolysis & Glucose Transport	0.380318
STAS_T	Glycolysis & Glucose Transport	0.33408
STAS_T	Glycolysis & Glucose Transport	0.379014
STAS_T	Glycolysis & Glucose Transport	0.342539
STAS_T	Glycolysis & Glucose Transport	0.386635
STAS_T	Glycolysis & Glucose Transport	0.256286
STAS_T	Glycolysis & Glucose Transport	0.322473
STAS_T	Glycolysis & Glucose Transport	0.347666
STAS_T	Glycolysis & Glucose Transport	0.366383
STAS_T	Glycolysis & Glucose Transport	0.331975
STAS_T	Glycolysis & Glucose Transport	0.341218
STAS_T	Glycolysis & Glucose Transport	0.316141
STAS_T	Glycolysis & Glucose Transport	0.277205
STAS_T	Glycolysis & Glucose Transport	0.357958
STAS_T	Glycolysis & Glucose Transport	0.107898
STAS_T	Glycolysis & Glucose Transport	0.372389
STAS_T	Glycolysis & Glucose Transport	0.35214
STAS_T	Glycolysis & Glucose Transport	0.383476
STAS_T	Glycolysis & Glucose Transport	0.264725
STAS_T	Glycolysis & Glucose Transport	0.318179
STAS_T	Glycolysis & Glucose Transport	0.275298
NSTAS_T	Glycolysis & Glucose Transport	0.413473
NSTAS_T	Glycolysis & Glucose Transport	0.384399
NSTAS_T	Glycolysis & Glucose Transport	0.398182
NSTAS_T	Glycolysis & Glucose Transport	0.334628
NSTAS_T	Glycolysis & Glucose Transport	0.350851
NSTAS_T	Glycolysis & Glucose Transport	0.353989
NSTAS_T	Glycolysis & Glucose Transport	0.422103
NSTAS_T	Glycolysis & Glucose Transport	0.420282
NSTAS_T	Glycolysis & Glucose Transport	0.381041
STAS_T	Glycosylation	0.457827
STAS_T	Glycosylation	0.518525
STAS_T	Glycosylation	0.329131
STAS_T	Glycosylation	0.504265
STAS_T	Glycosylation	0.503204
STAS_T	Glycosylation	0.500459
NSTAS_T	Glycosylation	0.576098
NSTAS_T	Glycosylation	0.444828
NSTAS_T	Glycosylation	0.47268
NSTAS_T	Glycosylation	0.485536
NSTAS_T	Glycosylation	0.465248
NSTAS_T	Glycosylation	0.460409
NSTAS_T	Glycosylation	0.575803
NSTAS_T	Glycosylation	0.550858
NSTAS_T	Glycosylation	0.586525
STAS_T	Glycosylation	0.60662
STAS_T	Glycosylation	0.645941
STAS_T	Glycosylation	0.622839
STAS_T	Glycosylation	0.40609
STAS_T	Glycosylation	0.48689
STAS_T	Glycosylation	0.539063
STAS_T	Glycosylation	0.623307
STAS_T	Glycosylation	0.629113
STAS_T	Glycosylation	0.629118
STAS_T	Glycosylation	0.565065
STAS_T	Glycosylation	0.564276
STAS_T	Glycosylation	0.602384
STAS_T	Glycosylation	0.652331
STAS_T	Glycosylation	0.665116
STAS_T	Glycosylation	0.652688
STAS_T	Glycosylation	0.551908
STAS_T	Glycosylation	0.657259
STAS_T	Glycosylation	0.548809
STAS_T	Glycosylation	0.574845
STAS_T	Glycosylation	0.600246
STAS_T	Glycosylation	0.524153
STAS_T	Glycosylation	0.600272
STAS_T	Glycosylation	0.534161
STAS_T	Glycosylation	0.579815
NSTAS_T	Glycosylation	0.596526
NSTAS_T	Glycosylation	0.614606
NSTAS_T	Glycosylation	0.626248
NSTAS_T	Glycosylation	0.556391
NSTAS_T	Glycosylation	0.575889
NSTAS_T	Glycosylation	0.599368
NSTAS_T	Glycosylation	0.485489
NSTAS_T	Glycosylation	0.482181
NSTAS_T	Glycosylation	0.604834
STAS_T	IDH1/2	0.348592
STAS_T	IDH1/2	0.375965
STAS_T	IDH1/2	0.250342
STAS_T	IDH1/2	0.369391
STAS_T	IDH1/2	0.377021
STAS_T	IDH1/2	0.39568
NSTAS_T	IDH1/2	0.442254
NSTAS_T	IDH1/2	0.472972
NSTAS_T	IDH1/2	0.435968
NSTAS_T	IDH1/2	0.299761
NSTAS_T	IDH1/2	0.307357
NSTAS_T	IDH1/2	0.284094
NSTAS_T	IDH1/2	0.405048
NSTAS_T	IDH1/2	0.477539
NSTAS_T	IDH1/2	0.453244
STAS_T	IDH1/2	0.437178
STAS_T	IDH1/2	0.448473
STAS_T	IDH1/2	0.506015
STAS_T	IDH1/2	0.497509
STAS_T	IDH1/2	0.412312
STAS_T	IDH1/2	0.459556
STAS_T	IDH1/2	0.457724
STAS_T	IDH1/2	0.427771
STAS_T	IDH1/2	0.350664
STAS_T	IDH1/2	0.362824
STAS_T	IDH1/2	0.326998
STAS_T	IDH1/2	0.434143
STAS_T	IDH1/2	0.500347
STAS_T	IDH1/2	0.487676
STAS_T	IDH1/2	0.487012
STAS_T	IDH1/2	0.378661
STAS_T	IDH1/2	0.36567
STAS_T	IDH1/2	0.215477
STAS_T	IDH1/2	0.544951
STAS_T	IDH1/2	0.541071
STAS_T	IDH1/2	0.564002
STAS_T	IDH1/2	0.473142
STAS_T	IDH1/2	0.470855
STAS_T	IDH1/2	0.476328
NSTAS_T	IDH1/2	0.459689
NSTAS_T	IDH1/2	0.48649
NSTAS_T	IDH1/2	0.45758
NSTAS_T	IDH1/2	0.502172
NSTAS_T	IDH1/2	0.508491
NSTAS_T	IDH1/2	0.478738
NSTAS_T	IDH1/2	0.507811
NSTAS_T	IDH1/2	0.500346
NSTAS_T	IDH1/2	0.486636
STAS_T	Lipid Metabolism	0.015722
STAS_T	Lipid Metabolism	0.0425096
STAS_T	Lipid Metabolism	0.0685267
STAS_T	Lipid Metabolism	0.0147942
STAS_T	Lipid Metabolism	-0.0220789
STAS_T	Lipid Metabolism	0.0115541
NSTAS_T	Lipid Metabolism	0.0500437
NSTAS_T	Lipid Metabolism	0.129472
NSTAS_T	Lipid Metabolism	0.108329
NSTAS_T	Lipid Metabolism	0.163052
NSTAS_T	Lipid Metabolism	0.156015
NSTAS_T	Lipid Metabolism	0.167436
NSTAS_T	Lipid Metabolism	0.140673
NSTAS_T	Lipid Metabolism	0.0925981
NSTAS_T	Lipid Metabolism	0.0992845
STAS_T	Lipid Metabolism	0.106856
STAS_T	Lipid Metabolism	0.101589
STAS_T	Lipid Metabolism	0.12522
STAS_T	Lipid Metabolism	0.0839748
STAS_T	Lipid Metabolism	0.023616
STAS_T	Lipid Metabolism	0.09514
STAS_T	Lipid Metabolism	0.133504
STAS_T	Lipid Metabolism	0.137832
STAS_T	Lipid Metabolism	0.126021
STAS_T	Lipid Metabolism	0.105655
STAS_T	Lipid Metabolism	0.0866429
STAS_T	Lipid Metabolism	0.116573
STAS_T	Lipid Metabolism	0.085755
STAS_T	Lipid Metabolism	0.0906051
STAS_T	Lipid Metabolism	0.0785853
STAS_T	Lipid Metabolism	0.0993525
STAS_T	Lipid Metabolism	0.116329
STAS_T	Lipid Metabolism	0.0532371
STAS_T	Lipid Metabolism	0.118844
STAS_T	Lipid Metabolism	0.142868
STAS_T	Lipid Metabolism	0.105482
STAS_T	Lipid Metabolism	0.103245
STAS_T	Lipid Metabolism	0.0775153
STAS_T	Lipid Metabolism	0.112307
NSTAS_T	Lipid Metabolism	0.110556
NSTAS_T	Lipid Metabolism	0.122323
NSTAS_T	Lipid Metabolism	0.108869
NSTAS_T	Lipid Metabolism	0.0916326
NSTAS_T	Lipid Metabolism	0.104792
NSTAS_T	Lipid Metabolism	0.0965261
NSTAS_T	Lipid Metabolism	0.147474
NSTAS_T	Lipid Metabolism	0.153894
NSTAS_T	Lipid Metabolism	0.147232
STAS_T	Mitochondrial Metabolism / TCA	0.509976
STAS_T	Mitochondrial Metabolism / TCA	0.507939
STAS_T	Mitochondrial Metabolism / TCA	0.416299
STAS_T	Mitochondrial Metabolism / TCA	0.491415
STAS_T	Mitochondrial Metabolism / TCA	0.520091
STAS_T	Mitochondrial Metabolism / TCA	0.474217
NSTAS_T	Mitochondrial Metabolism / TCA	0.512981
NSTAS_T	Mitochondrial Metabolism / TCA	0.555288
NSTAS_T	Mitochondrial Metabolism / TCA	0.523018
NSTAS_T	Mitochondrial Metabolism / TCA	0.494592
NSTAS_T	Mitochondrial Metabolism / TCA	0.480891
NSTAS_T	Mitochondrial Metabolism / TCA	0.491665
NSTAS_T	Mitochondrial Metabolism / TCA	0.58511
NSTAS_T	Mitochondrial Metabolism / TCA	0.548422
NSTAS_T	Mitochondrial Metabolism / TCA	0.540924
STAS_T	Mitochondrial Metabolism / TCA	0.53815
STAS_T	Mitochondrial Metabolism / TCA	0.521525
STAS_T	Mitochondrial Metabolism / TCA	0.550801
STAS_T	Mitochondrial Metabolism / TCA	0.538521
STAS_T	Mitochondrial Metabolism / TCA	0.426092
STAS_T	Mitochondrial Metabolism / TCA	0.528135
STAS_T	Mitochondrial Metabolism / TCA	0.522774
STAS_T	Mitochondrial Metabolism / TCA	0.532746
STAS_T	Mitochondrial Metabolism / TCA	0.471012
STAS_T	Mitochondrial Metabolism / TCA	0.501901
STAS_T	Mitochondrial Metabolism / TCA	0.488115
STAS_T	Mitochondrial Metabolism / TCA	0.495196
STAS_T	Mitochondrial Metabolism / TCA	0.519506
STAS_T	Mitochondrial Metabolism / TCA	0.508024
STAS_T	Mitochondrial Metabolism / TCA	0.511577
STAS_T	Mitochondrial Metabolism / TCA	0.427146
STAS_T	Mitochondrial Metabolism / TCA	0.455841
STAS_T	Mitochondrial Metabolism / TCA	0.326986
STAS_T	Mitochondrial Metabolism / TCA	0.557452
STAS_T	Mitochondrial Metabolism / TCA	0.537393
STAS_T	Mitochondrial Metabolism / TCA	0.546314
STAS_T	Mitochondrial Metabolism / TCA	0.503634
STAS_T	Mitochondrial Metabolism / TCA	0.485691
STAS_T	Mitochondrial Metabolism / TCA	0.49079
NSTAS_T	Mitochondrial Metabolism / TCA	0.513761
NSTAS_T	Mitochondrial Metabolism / TCA	0.507645
NSTAS_T	Mitochondrial Metabolism / TCA	0.510204
NSTAS_T	Mitochondrial Metabolism / TCA	0.504084
NSTAS_T	Mitochondrial Metabolism / TCA	0.511153
NSTAS_T	Mitochondrial Metabolism / TCA	0.524963
NSTAS_T	Mitochondrial Metabolism / TCA	0.473869
NSTAS_T	Mitochondrial Metabolism / TCA	0.473894
NSTAS_T	Mitochondrial Metabolism / TCA	0.463486
STAS_T	Nucleotide Synthesis	0.319001
STAS_T	Nucleotide Synthesis	0.310751
STAS_T	Nucleotide Synthesis	0.194866
STAS_T	Nucleotide Synthesis	0.349459
STAS_T	Nucleotide Synthesis	0.379696
STAS_T	Nucleotide Synthesis	0.281964
NSTAS_T	Nucleotide Synthesis	0.227701
NSTAS_T	Nucleotide Synthesis	0.24101
NSTAS_T	Nucleotide Synthesis	0.243063
NSTAS_T	Nucleotide Synthesis	0.281269
NSTAS_T	Nucleotide Synthesis	0.243897
NSTAS_T	Nucleotide Synthesis	0.219459
NSTAS_T	Nucleotide Synthesis	0.183392
NSTAS_T	Nucleotide Synthesis	0.148448
NSTAS_T	Nucleotide Synthesis	0.128952
STAS_T	Nucleotide Synthesis	0.221122
STAS_T	Nucleotide Synthesis	0.244033
STAS_T	Nucleotide Synthesis	0.233172
STAS_T	Nucleotide Synthesis	0.334281
STAS_T	Nucleotide Synthesis	0.30832
STAS_T	Nucleotide Synthesis	0.451959
STAS_T	Nucleotide Synthesis	0.258854
STAS_T	Nucleotide Synthesis	0.238127
STAS_T	Nucleotide Synthesis	0.141106
STAS_T	Nucleotide Synthesis	0.243608
STAS_T	Nucleotide Synthesis	0.221103
STAS_T	Nucleotide Synthesis	0.076407
STAS_T	Nucleotide Synthesis	0.189985
STAS_T	Nucleotide Synthesis	0.319158
STAS_T	Nucleotide Synthesis	0.228809
STAS_T	Nucleotide Synthesis	0.199427
STAS_T	Nucleotide Synthesis	0.197343
STAS_T	Nucleotide Synthesis	0.156658
STAS_T	Nucleotide Synthesis	0.136643
STAS_T	Nucleotide Synthesis	0.102962
STAS_T	Nucleotide Synthesis	0.242146
STAS_T	Nucleotide Synthesis	0.15513
STAS_T	Nucleotide Synthesis	0.201956
STAS_T	Nucleotide Synthesis	0.138972
NSTAS_T	Nucleotide Synthesis	0.174017
NSTAS_T	Nucleotide Synthesis	0.174362
NSTAS_T	Nucleotide Synthesis	0.164623
NSTAS_T	Nucleotide Synthesis	0.252159
NSTAS_T	Nucleotide Synthesis	0.229082
NSTAS_T	Nucleotide Synthesis	0.10447
NSTAS_T	Nucleotide Synthesis	0.283994
NSTAS_T	Nucleotide Synthesis	0.269549
NSTAS_T	Nucleotide Synthesis	0.268401
STAS_T	Pentose Phosphate	0.303106
STAS_T	Pentose Phosphate	0.319188
STAS_T	Pentose Phosphate	0.195842
STAS_T	Pentose Phosphate	0.362685
STAS_T	Pentose Phosphate	0.380887
STAS_T	Pentose Phosphate	0.302219
NSTAS_T	Pentose Phosphate	0.339659
NSTAS_T	Pentose Phosphate	0.341683
NSTAS_T	Pentose Phosphate	0.431599
NSTAS_T	Pentose Phosphate	0.125824
NSTAS_T	Pentose Phosphate	0.0283673
NSTAS_T	Pentose Phosphate	0.130634
NSTAS_T	Pentose Phosphate	0.345871
NSTAS_T	Pentose Phosphate	0.323041
NSTAS_T	Pentose Phosphate	0.369057
STAS_T	Pentose Phosphate	0.417138
STAS_T	Pentose Phosphate	0.433148
STAS_T	Pentose Phosphate	0.416246
STAS_T	Pentose Phosphate	0.389679
STAS_T	Pentose Phosphate	0.368266
STAS_T	Pentose Phosphate	0.388959
STAS_T	Pentose Phosphate	0.376903
STAS_T	Pentose Phosphate	0.3756
STAS_T	Pentose Phosphate	0.226039
STAS_T	Pentose Phosphate	0.384821
STAS_T	Pentose Phosphate	0.405273
STAS_T	Pentose Phosphate	0.387148
STAS_T	Pentose Phosphate	0.385909
STAS_T	Pentose Phosphate	0.413962
STAS_T	Pentose Phosphate	0.400265
STAS_T	Pentose Phosphate	0.277601
STAS_T	Pentose Phosphate	0.319679
STAS_T	Pentose Phosphate	0.15138
STAS_T	Pentose Phosphate	0.423532
STAS_T	Pentose Phosphate	0.358573
STAS_T	Pentose Phosphate	0.4494
STAS_T	Pentose Phosphate	0.297041
STAS_T	Pentose Phosphate	0.371306
STAS_T	Pentose Phosphate	0.316924
NSTAS_T	Pentose Phosphate	0.442161
NSTAS_T	Pentose Phosphate	0.416861
NSTAS_T	Pentose Phosphate	0.443157
NSTAS_T	Pentose Phosphate	0.527283
NSTAS_T	Pentose Phosphate	0.524197
NSTAS_T	Pentose Phosphate	0.519181
NSTAS_T	Pentose Phosphate	0.469067
NSTAS_T	Pentose Phosphate	0.492502
NSTAS_T	Pentose Phosphate	0.383006
STAS_T	Tryptophan & Kynurenine Metabolism	0.00142342
STAS_T	Tryptophan & Kynurenine Metabolism	-0.0184271
STAS_T	Tryptophan & Kynurenine Metabolism	-0.243611
STAS_T	Tryptophan & Kynurenine Metabolism	0.00236334
STAS_T	Tryptophan & Kynurenine Metabolism	0.0613365
STAS_T	Tryptophan & Kynurenine Metabolism	-0.124348
NSTAS_T	Tryptophan & Kynurenine Metabolism	0.0456029
NSTAS_T	Tryptophan & Kynurenine Metabolism	0.043272
NSTAS_T	Tryptophan & Kynurenine Metabolism	0.010367
NSTAS_T	Tryptophan & Kynurenine Metabolism	0.0921096
NSTAS_T	Tryptophan & Kynurenine Metabolism	0.0887718
NSTAS_T	Tryptophan & Kynurenine Metabolism	0.12169
NSTAS_T	Tryptophan & Kynurenine Metabolism	-0.180043
NSTAS_T	Tryptophan & Kynurenine Metabolism	-0.164248
NSTAS_T	Tryptophan & Kynurenine Metabolism	-0.0489663
STAS_T	Tryptophan & Kynurenine Metabolism	0.170299
STAS_T	Tryptophan & Kynurenine Metabolism	0.114514
STAS_T	Tryptophan & Kynurenine Metabolism	0.151041
STAS_T	Tryptophan & Kynurenine Metabolism	-0.0574675
STAS_T	Tryptophan & Kynurenine Metabolism	0.25883
STAS_T	Tryptophan & Kynurenine Metabolism	0.0859929
STAS_T	Tryptophan & Kynurenine Metabolism	-0.0289756
STAS_T	Tryptophan & Kynurenine Metabolism	0.0484208
STAS_T	Tryptophan & Kynurenine Metabolism	-0.00468799
STAS_T	Tryptophan & Kynurenine Metabolism	-0.0357128
STAS_T	Tryptophan & Kynurenine Metabolism	-0.00144099
STAS_T	Tryptophan & Kynurenine Metabolism	-0.146241
STAS_T	Tryptophan & Kynurenine Metabolism	0.0677926
STAS_T	Tryptophan & Kynurenine Metabolism	0.0705389
STAS_T	Tryptophan & Kynurenine Metabolism	0.0403838
STAS_T	Tryptophan & Kynurenine Metabolism	0.0380664
STAS_T	Tryptophan & Kynurenine Metabolism	-0.0352974
STAS_T	Tryptophan & Kynurenine Metabolism	0.248163
STAS_T	Tryptophan & Kynurenine Metabolism	-0.0298299
STAS_T	Tryptophan & Kynurenine Metabolism	-0.0788165
STAS_T	Tryptophan & Kynurenine Metabolism	-0.140008
STAS_T	Tryptophan & Kynurenine Metabolism	-0.158299
STAS_T	Tryptophan & Kynurenine Metabolism	-0.221265
STAS_T	Tryptophan & Kynurenine Metabolism	-0.190779
NSTAS_T	Tryptophan & Kynurenine Metabolism	-0.287259
NSTAS_T	Tryptophan & Kynurenine Metabolism	-0.158349
NSTAS_T	Tryptophan & Kynurenine Metabolism	0.061267
NSTAS_T	Tryptophan & Kynurenine Metabolism	-0.16814
NSTAS_T	Tryptophan & Kynurenine Metabolism	-0.108912
NSTAS_T	Tryptophan & Kynurenine Metabolism	-0.163165
NSTAS_T	Tryptophan & Kynurenine Metabolism	-0.129131
NSTAS_T	Tryptophan & Kynurenine Metabolism	-0.110893
NSTAS_T	Tryptophan & Kynurenine Metabolism	-0.0793223
STAS_T	Vitamin & Cofactor Metabolism	0.126365
STAS_T	Vitamin & Cofactor Metabolism	0.115689
STAS_T	Vitamin & Cofactor Metabolism	0.19761
STAS_T	Vitamin & Cofactor Metabolism	0.0550748
STAS_T	Vitamin & Cofactor Metabolism	0.0894867
STAS_T	Vitamin & Cofactor Metabolism	0.158174
NSTAS_T	Vitamin & Cofactor Metabolism	0.0236277
NSTAS_T	Vitamin & Cofactor Metabolism	0.0807454
NSTAS_T	Vitamin & Cofactor Metabolism	0.0626241
NSTAS_T	Vitamin & Cofactor Metabolism	0.11703
NSTAS_T	Vitamin & Cofactor Metabolism	0.105311
NSTAS_T	Vitamin & Cofactor Metabolism	0.102752
NSTAS_T	Vitamin & Cofactor Metabolism	0.110206
NSTAS_T	Vitamin & Cofactor Metabolism	0.0111442
NSTAS_T	Vitamin & Cofactor Metabolism	-0.0254812
STAS_T	Vitamin & Cofactor Metabolism	0.111886
STAS_T	Vitamin & Cofactor Metabolism	0.0986434
STAS_T	Vitamin & Cofactor Metabolism	0.0827253
STAS_T	Vitamin & Cofactor Metabolism	-0.0574263
STAS_T	Vitamin & Cofactor Metabolism	-0.000485517
STAS_T	Vitamin & Cofactor Metabolism	0.0472771
STAS_T	Vitamin & Cofactor Metabolism	0.10955
STAS_T	Vitamin & Cofactor Metabolism	0.106238
STAS_T	Vitamin & Cofactor Metabolism	0.12874
STAS_T	Vitamin & Cofactor Metabolism	0.11257
STAS_T	Vitamin & Cofactor Metabolism	0.138758
STAS_T	Vitamin & Cofactor Metabolism	0.132185
STAS_T	Vitamin & Cofactor Metabolism	0.0790021
STAS_T	Vitamin & Cofactor Metabolism	0.115841
STAS_T	Vitamin & Cofactor Metabolism	0.122859
STAS_T	Vitamin & Cofactor Metabolism	0.0396884
STAS_T	Vitamin & Cofactor Metabolism	0.09961
STAS_T	Vitamin & Cofactor Metabolism	0.0289036
STAS_T	Vitamin & Cofactor Metabolism	0.0757942
STAS_T	Vitamin & Cofactor Metabolism	0.0673809
STAS_T	Vitamin & Cofactor Metabolism	0.101968
STAS_T	Vitamin & Cofactor Metabolism	0.0464384
STAS_T	Vitamin & Cofactor Metabolism	0.0575363
STAS_T	Vitamin & Cofactor Metabolism	0.0399059
NSTAS_T	Vitamin & Cofactor Metabolism	0.0374544
NSTAS_T	Vitamin & Cofactor Metabolism	0.0815819
NSTAS_T	Vitamin & Cofactor Metabolism	0.0994061
NSTAS_T	Vitamin & Cofactor Metabolism	0.0625494
NSTAS_T	Vitamin & Cofactor Metabolism	0.0857598
NSTAS_T	Vitamin & Cofactor Metabolism	0.0627443
NSTAS_T	Vitamin & Cofactor Metabolism	0.0402727
NSTAS_T	Vitamin & Cofactor Metabolism	0.0524412
NSTAS_T	Vitamin & Cofactor Metabolism	0.0597395
