# Supplementary material for: Spatial deciphering of the transcriptomic heterogeneity of tumor spread through air spaces in lung cancer
Source: Front Pharmacol. 2025 Jul 25;16:1567527. doi: 10.3389/fphar.2025.1567527 (PMC12331751; doi:10.3389/fphar.2025.1567527)
Supplement: Supplementary file 3 [file DataSheet1.zip › Table-S1-S15/Table S15.xlsx]

## Sheet: CD4_B_density
Table S15. Cell density of CD4- and CD20-positive cells estimated by multiplex immunofluorescence.
Patients	Regions	Density of CD4+ cells (n/mm^2)	Density of CD20+ cells (n/mm^2)
P1	TN_STAS	806.33	24.5832
P10	TN_STAS	1036.75	35.9049
P10	TN_STAS	312.349	20.0706
P11	TN_STAS	589.581	30.6502
P12	TN_NSTAS	696.832	154.299
P2	TN_STAS	181.023	3.93529
P4	TN_NSTAS	4.41603	20.6082
P5	TN_NSTAS	6.23271	0
P6	TN_STAS	1067.92	39.3967
P7	TN_NSTAS	207.032	38.0058
P8	TN_NSTAS	70.5533	155.553
P9	TN_NSTAS	1.16594	52.4675
P1	AS_STAS	304.28	10.1427
P2	AS_STAS	200.198	0
P6	AS_STAS	535.161	2.18433
P6	AS_STAS	186.861	2.36533
P10	AS_STAS	299.832	0
P11	AS_STAS	207.174	0
