# Supplementary material for: Spatial deciphering of the transcriptomic heterogeneity of tumor spread through air spaces in lung cancer
Source: Front Pharmacol. 2025 Jul 25;16:1567527. doi: 10.3389/fphar.2025.1567527 (PMC12331751; doi:10.3389/fphar.2025.1567527)
Supplement: Supplementary file 3 [file DataSheet1.zip › Table-S1-S15/Table S14.xlsx]

## Sheet: for_Table_S12
Table S14. Cell types proportion estimated by Spatialdecon in IM.
Group	Cell_types	Value
NSTAS	macrophages	0.0380414
NSTAS	macrophages	0.0710915
NSTAS	macrophages	0.103778
STAS	macrophages	0.283891
STAS	macrophages	0.134819
NSTAS	mast	0.00286469
NSTAS	mast	0.00346937
NSTAS	mast	0.00342861
STAS	mast	0.00065917
STAS	mast	0.00322538
NSTAS	B.naive	0.177034
NSTAS	B.naive	0.126281
NSTAS	B.naive	0.0968795
STAS	B.naive	0.0510543
STAS	B.naive	0.0543059
NSTAS	B.memory	0.200373
NSTAS	B.memory	0.167301
NSTAS	B.memory	0.0600311
STAS	B.memory	0
STAS	B.memory	0.0439414
NSTAS	plasma	0.0356484
NSTAS	plasma	0.0593327
NSTAS	plasma	0.0754219
STAS	plasma	0
STAS	plasma	0.0171963
NSTAS	T.CD4.naive	0.0512316
NSTAS	T.CD4.naive	0
NSTAS	T.CD4.naive	0
STAS	T.CD4.naive	0
STAS	T.CD4.naive	0
NSTAS	T.CD4.memory	0.206546
NSTAS	T.CD4.memory	0.159679
NSTAS	T.CD4.memory	0.228098
STAS	T.CD4.memory	0.308326
STAS	T.CD4.memory	0.401146
NSTAS	T.CD8.naive	0.028714
NSTAS	T.CD8.naive	0.0209505
NSTAS	T.CD8.naive	0.0432796
STAS	T.CD8.naive	0.0806961
STAS	T.CD8.naive	0.0263294
NSTAS	T.CD8.memory	0.0714274
NSTAS	T.CD8.memory	0.0936761
NSTAS	T.CD8.memory	0.0581853
STAS	T.CD8.memory	0.0179043
STAS	T.CD8.memory	0.00969362
NSTAS	NK	0.0173398
NSTAS	NK	0.0327447
NSTAS	NK	0.0575742
STAS	NK	0.0073742
STAS	NK	0.0233682
NSTAS	pDCs	0.00164153
NSTAS	pDCs	0.00550539
NSTAS	pDCs	0.00409659
STAS	pDCs	0.00130251
STAS	pDCs	0.00104411
NSTAS	mDCs	0
NSTAS	mDCs	0
NSTAS	mDCs	0
STAS	mDCs	0.0238115
STAS	mDCs	0.0177706
NSTAS	monocytes.C	0
NSTAS	monocytes.C	0.00296567
NSTAS	monocytes.C	0.00112175
STAS	monocytes.C	0.0341196
STAS	monocytes.C	0
NSTAS	monocytes.NC.I	0.00310659
NSTAS	monocytes.NC.I	0.0156092
NSTAS	monocytes.NC.I	0.0147375
STAS	monocytes.NC.I	0.0260878
STAS	monocytes.NC.I	0
NSTAS	neutrophils	0.0488359
NSTAS	neutrophils	0.0419386
NSTAS	neutrophils	0.0439702
STAS	neutrophils	0.0191109
STAS	neutrophils	0.0336324
NSTAS	Treg	0.0465382
NSTAS	Treg	0.094247
NSTAS	Treg	0.0767189
STAS	Treg	0
STAS	Treg	0
NSTAS	endothelial.cells	0.0559178
NSTAS	endothelial.cells	0.0752599
NSTAS	endothelial.cells	0.0903343
STAS	endothelial.cells	0.104351
STAS	endothelial.cells	0.15893
NSTAS	fibroblasts	0.0147401
NSTAS	fibroblasts	0.0299497
NSTAS	fibroblasts	0.0423446
STAS	fibroblasts	0.0413109
STAS	fibroblasts	0.0745974
