# Supplementary material for: Spatial deciphering of the transcriptomic heterogeneity of tumor spread through air spaces in lung cancer
Source: Front Pharmacol. 2025 Jul 25;16:1567527. doi: 10.3389/fphar.2025.1567527 (PMC12331751; doi:10.3389/fphar.2025.1567527)
Supplement: Supplementary file 3 [file DataSheet1.zip › Table-S1-S15/Table S6.xlsx]

## Sheet: Panck_HLADRB5_density
Table S6. Cell density of Panck and HLA_DRB5 positive cells estimated by multiplex immunofluorescence.
Patients	Regions	Density of Panck+ HLA_DRB5+ cells (n/mm^2)
P12	EP_NSTAS	693.099
P4	EP_NSTAS	2771.55
P5	EP_NSTAS	531.264
P7	EP_NSTAS	152.023
P8	EP_NSTAS	417.915
P9	EP_NSTAS	20.4681
P1	EP_STAS	160.861
P10	EP_STAS	67.3218
P10	EP_STAS	101.607
P11	EP_STAS	39.7443
P2	EP_STAS	43.6289
P6	EP_STAS	215.316
