# Supplementary material for: Spatial deciphering of the transcriptomic heterogeneity of tumor spread through air spaces in lung cancer
Source: Front Pharmacol. 2025 Jul 25;16:1567527. doi: 10.3389/fphar.2025.1567527 (PMC12331751; doi:10.3389/fphar.2025.1567527)
Supplement: Supplementary file 3 [file DataSheet1.zip › Table-S1-S15/Table S5.xlsx]

## Sheet: Sheet1
Table S5. Differential RNA expression between STAS and NSTAS in tumor.
Genes	logFC	logCPM	LR	PValue	FDR
CLU	2.28153	10.7959	45.5544	1.48455e-11	2.69001e-08
SOCS3	1.5532	9.78734	41.6732	1.07876e-10	9.77356e-08
JUNB	1.13996	9.92626	33.3252	7.79643e-09	3.47847e-06
CCL2	1.44645	9.3998	32.9209	9.59843e-09	3.47847e-06
HLA-DRB5	1.90008	10.3635	30.0864	4.13229e-08	1.24795e-05
ETS2	1.0825	9.83209	28.256	1.06287e-07	2.75131e-05
HLA-DRB	1.40194	12.8635	27.0004	2.03417e-07	4.60739e-05
H3-5	1.06052	9.96984	26.0219	3.37561e-07	6.11661e-05
PROM1	1.01125	9.00009	25.6959	3.99683e-07	6.58387e-05
LYZ	1.82905	11.0468	24.2574	8.42811e-07	0.000117475
NR4A1	1.1473	10.3807	20.1579	7.13034e-06	0.000807511
ITGB8	1.03158	9.215	19.4975	1.00733e-05	0.000912639
MMP1	1.14547	9.16653	19.2745	1.13207e-05	0.000932416
FOS	1.12661	11.0485	17.1958	3.3718e-05	0.00226285
A2M	1.20793	9.78577	16.3667	5.21945e-05	0.00295551
HLA-DRA	1.06847	11.9219	14.2752	0.000157928	0.00753068
MUC4	1.15314	10.1897	10.2219	0.00138786	0.031047
CRABP2	-1.56729	9.61742	25.3828	4.70092e-07	7.09839e-05
KRT14	-1.83187	9.94649	18.1206	2.07348e-05	0.00150286
EPHA2	0.761526	9.18231	34.9661	3.35503e-09	2.02644e-06
FOXA1	0.50821	8.97646	26.4837	2.65772e-07	5.35087e-05
ITGB4	0.988696	9.6016	21.4257	3.67807e-06	0.000444311
ADM	0.908091	8.81338	19.6827	9.14242e-06	0.000912639
PMCH	0.713885	8.63739	19.3161	1.1077e-05	0.000932416
OAT	0.740984	9.79288	18.3043	1.88281e-05	0.00142152
ATF3	0.662859	9.26194	16.9776	3.78226e-05	0.00240932
SLC39A6	0.53674	9.26163	16.4564	4.97807e-05	0.00290976
CD24	0.887123	10.1006	13.7207	0.000212101	0.00937382
WNT7B	0.612233	8.85319	13.2801	0.000268237	0.0113034
TMPRSS2	0.771706	9.97092	13.101	0.000295136	0.0118841
FLNB	0.636488	9.77801	12.9325	0.00032292	0.0127202
ITGA1	-0.840488	9.18677	12.8437	0.000338624	0.0129703
FCGRT	0.604349	9.90787	12.7779	0.000350743	0.0129703
HLA-DRB3	0.821405	11.1942	11.8858	0.000565646	0.0183027
CEBPA	-0.865128	9.33272	11.745	0.000610071	0.0184948
COL3A1	0.596167	9.00768	11.7379	0.00061241	0.0184948
HLA-DRB4	0.999362	11.4448	11.5886	0.000663556	0.0197109
COL1A2	0.569225	9.05928	11.4394	0.000719037	0.02074
UBB	0.53004	10.8781	10.8644	0.000980304	0.0257436
NFKBIZ	-0.644856	9.94369	10.8302	0.00099857	0.0258487
SPRED1	0.5004	9.36436	10.7153	0.00106251	0.0267398
HLA-DQA1	0.549241	9.47265	10.4879	0.00120157	0.028648
CD44	0.801809	10.7388	10.3444	0.00129865	0.0301687
PLA2G1B	0.690122	9.10715	10.2935	0.001335	0.0306205
HLA-DMA	0.736147	10.3344	10.2554	0.00136284	0.0308682
HLA-DPA1	0.586305	10.077	10.122	0.00146512	0.0319855
IGFBP3	-0.988315	9.14528	9.9659	0.00159466	0.0341723
HSP90B1	0.653683	10.1107	9.75584	0.00178754	0.0368071
KRT19	0.842417	10.9693	9.55197	0.00199735	0.039517
ATP2A2	0.60279	9.95973	9.49306	0.00206251	0.0401857
EGR1	0.685548	10.165	8.7463	0.0031023	0.0551115
DDIT4	0.923454	10.0872	8.4601	0.00363022	0.0605291
PLA2G4F	-0.53457	9.33333	8.43777	0.00367506	0.0605383
JUN	0.71115	10.4161	8.21757	0.00414868	0.0653688
ADGRE5	-0.546804	9.67192	8.02873	0.0046041	0.0701062
ZBTB16	-0.541837	9.23527	7.99594	0.00468824	0.0707924
TACSTD2	0.688416	10.2253	7.76464	0.00532789	0.0764569
ITGA2	-0.618372	9.43262	7.47576	0.0062535	0.0829641
TNFSF10	0.594655	9.71551	7.47025	0.00627267	0.0829641
PKM	0.762329	11.0198	7.35845	0.00667481	0.0870127
SIX1	0.527081	9.21906	7.28113	0.00696828	0.0895498
CD9	0.812588	11.1864	7.20373	0.00727522	0.0921867
C4BPA	-1.16622	11.312	7.0435	0.00795532	0.0994141
HLA-E	0.53395	10.7509	6.91959	0.00852563	0.104381
DUSP6	0.503764	9.8421	6.78847	0.00917484	0.108912
EPCAM	0.63672	10.9383	6.78186	0.00920889	0.108912
