# Supplementary material for: Spatial deciphering of the transcriptomic heterogeneity of tumor spread through air spaces in lung cancer
Source: Front Pharmacol. 2025 Jul 25;16:1567527. doi: 10.3389/fphar.2025.1567527 (PMC12331751; doi:10.3389/fphar.2025.1567527)
Supplement: Supplementary file 3 [file DataSheet1.zip › Table-S1-S15/Table S9.xlsx]

## Sheet: Panck_NT5E_ITGA2_density
Table S9. Cell density of Panck, NT5E, and ITGA2 positive cells estimated by multiplex immunofluorescence
Patients	Regions	Density of Panck+ NT5E+ cells (n/mm^2)	Density of Panck+ ITGA2+ cells (n/mm^2)
P1	TN_EP_STAS	141.354	10.1427
P10	TN_EP_STAS	7.1513	130.155
P10	TN_EP_STAS	460.37	237.084
P11	TN_EP_STAS	184.244	59.1925
P2	TN_EP_STAS	1574.12	3.93529
P6	TN_EP_STAS	82.2313	6.2168
P1	AS_EP_STAS	10.1427	1379.12
P2	AS_EP_STAS	11.7764	47.1054
P6	AS_EP_STAS	152.903	543.899
P6	AS_EP_STAS	52.0373	132.458
P10	AS_EP_STAS	39.1085	489.06
P11	AS_EP_STAS	9.86543	1002.81
