# Supplementary material for: Spatial deciphering of the transcriptomic heterogeneity of tumor spread through air spaces in lung cancer
Source: Front Pharmacol. 2025 Jul 25;16:1567527. doi: 10.3389/fphar.2025.1567527 (PMC12331751; doi:10.3389/fphar.2025.1567527)
Supplement: Supplementary file 3 [file DataSheet1.zip › Table-S1-S15/Table S8.xlsx]

## Sheet: For_TableS7
Table S8 Metabolism signature score estimation in TN_STAS and TN_NSTAS groups.
Group	Signature	Score
TN_STAS	Amino Acid Synthesis & Transport	0.256098
TN_STAS	Amino Acid Synthesis & Transport	0.28228
TN_STAS	Amino Acid Synthesis & Transport	0.286937
TN_NSTAS	Amino Acid Synthesis & Transport	0.162032
TN_NSTAS	Amino Acid Synthesis & Transport	0.214015
TN_NSTAS	Amino Acid Synthesis & Transport	0.202484
TN_NSTAS	Amino Acid Synthesis & Transport	0.242013
TN_NSTAS	Amino Acid Synthesis & Transport	0.24812
TN_NSTAS	Amino Acid Synthesis & Transport	0.277664
TN_NSTAS	Amino Acid Synthesis & Transport	0.238006
TN_NSTAS	Amino Acid Synthesis & Transport	0.211233
TN_NSTAS	Amino Acid Synthesis & Transport	0.185361
TN_STAS	Amino Acid Synthesis & Transport	0.210148
TN_STAS	Amino Acid Synthesis & Transport	0.204356
TN_STAS	Amino Acid Synthesis & Transport	0.197417
TN_STAS	Amino Acid Synthesis & Transport	0.314464
TN_STAS	Amino Acid Synthesis & Transport	0.275802
TN_STAS	Amino Acid Synthesis & Transport	0.266691
TN_STAS	Amino Acid Synthesis & Transport	0.255155
TN_STAS	Amino Acid Synthesis & Transport	0.207326
TN_STAS	Amino Acid Synthesis & Transport	0.233323
TN_STAS	Amino Acid Synthesis & Transport	0.21835
TN_STAS	Amino Acid Synthesis & Transport	0.20823
TN_STAS	Amino Acid Synthesis & Transport	0.185325
TN_STAS	Amino Acid Synthesis & Transport	0.196692
TN_NSTAS	Amino Acid Synthesis & Transport	0.208279
TN_NSTAS	Amino Acid Synthesis & Transport	0.217132
TN_NSTAS	Amino Acid Synthesis & Transport	0.243226
TN_NSTAS	Amino Acid Synthesis & Transport	0.190437
TN_NSTAS	Amino Acid Synthesis & Transport	0.204309
TN_NSTAS	Amino Acid Synthesis & Transport	0.200637
TN_NSTAS	Amino Acid Synthesis & Transport	0.31899
TN_NSTAS	Amino Acid Synthesis & Transport	0.266125
TN_NSTAS	Amino Acid Synthesis & Transport	0.276259
TN_STAS	Arginine Metabolism	0.229939
TN_STAS	Arginine Metabolism	0.232976
TN_STAS	Arginine Metabolism	0.38598
TN_NSTAS	Arginine Metabolism	0.196185
TN_NSTAS	Arginine Metabolism	0.320154
TN_NSTAS	Arginine Metabolism	0.238752
TN_NSTAS	Arginine Metabolism	0.255168
TN_NSTAS	Arginine Metabolism	0.28081
TN_NSTAS	Arginine Metabolism	0.303757
TN_NSTAS	Arginine Metabolism	0.237692
TN_NSTAS	Arginine Metabolism	0.209634
TN_NSTAS	Arginine Metabolism	0.145125
TN_STAS	Arginine Metabolism	0.1531
TN_STAS	Arginine Metabolism	0.173901
TN_STAS	Arginine Metabolism	0.12205
TN_STAS	Arginine Metabolism	0.25642
TN_STAS	Arginine Metabolism	0.265613
TN_STAS	Arginine Metabolism	0.256484
TN_STAS	Arginine Metabolism	0.404348
TN_STAS	Arginine Metabolism	0.175937
TN_STAS	Arginine Metabolism	0.210016
TN_STAS	Arginine Metabolism	0.241554
TN_STAS	Arginine Metabolism	0.218609
TN_STAS	Arginine Metabolism	0.163303
TN_STAS	Arginine Metabolism	0.208171
TN_NSTAS	Arginine Metabolism	0.184104
TN_NSTAS	Arginine Metabolism	0.172124
TN_NSTAS	Arginine Metabolism	0.200616
TN_NSTAS	Arginine Metabolism	0.12278
TN_NSTAS	Arginine Metabolism	0.132059
TN_NSTAS	Arginine Metabolism	0.123026
TN_NSTAS	Arginine Metabolism	0.209534
TN_NSTAS	Arginine Metabolism	0.199817
TN_NSTAS	Arginine Metabolism	0.199163
TN_STAS	Fatty Acid Oxidation	0.0508907
TN_STAS	Fatty Acid Oxidation	0.0597521
TN_STAS	Fatty Acid Oxidation	0.321776
TN_NSTAS	Fatty Acid Oxidation	0.0917139
TN_NSTAS	Fatty Acid Oxidation	0.0884265
TN_NSTAS	Fatty Acid Oxidation	0.114158
TN_NSTAS	Fatty Acid Oxidation	0.315585
TN_NSTAS	Fatty Acid Oxidation	0.288941
TN_NSTAS	Fatty Acid Oxidation	0.244189
TN_NSTAS	Fatty Acid Oxidation	0.268313
TN_NSTAS	Fatty Acid Oxidation	0.139176
TN_NSTAS	Fatty Acid Oxidation	0.112418
TN_STAS	Fatty Acid Oxidation	0.0798367
TN_STAS	Fatty Acid Oxidation	0.033827
TN_STAS	Fatty Acid Oxidation	0.0903321
TN_STAS	Fatty Acid Oxidation	0.0109099
TN_STAS	Fatty Acid Oxidation	0.0305757
TN_STAS	Fatty Acid Oxidation	0.0119283
TN_STAS	Fatty Acid Oxidation	0.133714
TN_STAS	Fatty Acid Oxidation	-0.030687
TN_STAS	Fatty Acid Oxidation	-0.0358
TN_STAS	Fatty Acid Oxidation	-0.0455535
TN_STAS	Fatty Acid Oxidation	0.0202956
TN_STAS	Fatty Acid Oxidation	0.028164
TN_STAS	Fatty Acid Oxidation	-0.13023
TN_NSTAS	Fatty Acid Oxidation	-0.0142208
TN_NSTAS	Fatty Acid Oxidation	-0.0502142
TN_NSTAS	Fatty Acid Oxidation	0.0797636
TN_NSTAS	Fatty Acid Oxidation	-0.146427
TN_NSTAS	Fatty Acid Oxidation	-0.138749
TN_NSTAS	Fatty Acid Oxidation	-0.0471942
TN_NSTAS	Fatty Acid Oxidation	0.0950299
TN_NSTAS	Fatty Acid Oxidation	0.0810314
TN_NSTAS	Fatty Acid Oxidation	0.0314642
TN_STAS	Fatty Acid Synthesis	0.219227
TN_STAS	Fatty Acid Synthesis	0.272912
TN_STAS	Fatty Acid Synthesis	0.304151
TN_NSTAS	Fatty Acid Synthesis	0.318085
TN_NSTAS	Fatty Acid Synthesis	0.318526
TN_NSTAS	Fatty Acid Synthesis	0.246184
TN_NSTAS	Fatty Acid Synthesis	0.379952
TN_NSTAS	Fatty Acid Synthesis	0.360836
TN_NSTAS	Fatty Acid Synthesis	0.388287
TN_NSTAS	Fatty Acid Synthesis	0.301262
TN_NSTAS	Fatty Acid Synthesis	0.343068
TN_NSTAS	Fatty Acid Synthesis	0.392252
TN_STAS	Fatty Acid Synthesis	0.37117
TN_STAS	Fatty Acid Synthesis	0.408871
TN_STAS	Fatty Acid Synthesis	0.454443
TN_STAS	Fatty Acid Synthesis	0.41519
TN_STAS	Fatty Acid Synthesis	0.471199
TN_STAS	Fatty Acid Synthesis	0.487825
TN_STAS	Fatty Acid Synthesis	0.473936
TN_STAS	Fatty Acid Synthesis	0.382061
TN_STAS	Fatty Acid Synthesis	0.417381
TN_STAS	Fatty Acid Synthesis	0.391469
TN_STAS	Fatty Acid Synthesis	0.441422
TN_STAS	Fatty Acid Synthesis	0.453684
TN_STAS	Fatty Acid Synthesis	0.382281
TN_NSTAS	Fatty Acid Synthesis	0.366111
TN_NSTAS	Fatty Acid Synthesis	0.440527
TN_NSTAS	Fatty Acid Synthesis	0.412991
TN_NSTAS	Fatty Acid Synthesis	0.458744
TN_NSTAS	Fatty Acid Synthesis	0.46029
TN_NSTAS	Fatty Acid Synthesis	0.425288
TN_NSTAS	Fatty Acid Synthesis	0.363267
TN_NSTAS	Fatty Acid Synthesis	0.373262
TN_NSTAS	Fatty Acid Synthesis	0.324821
TN_STAS	Glutamine Metabolism	0.179941
TN_STAS	Glutamine Metabolism	0.210969
TN_STAS	Glutamine Metabolism	0.205081
TN_NSTAS	Glutamine Metabolism	0.0832246
TN_NSTAS	Glutamine Metabolism	0.0956311
TN_NSTAS	Glutamine Metabolism	0.0677779
TN_NSTAS	Glutamine Metabolism	0.212184
TN_NSTAS	Glutamine Metabolism	0.175616
TN_NSTAS	Glutamine Metabolism	0.198617
TN_NSTAS	Glutamine Metabolism	0.183867
TN_NSTAS	Glutamine Metabolism	0.148565
TN_NSTAS	Glutamine Metabolism	0.117782
TN_STAS	Glutamine Metabolism	0.101131
TN_STAS	Glutamine Metabolism	0.138498
TN_STAS	Glutamine Metabolism	0.110472
TN_STAS	Glutamine Metabolism	0.202004
TN_STAS	Glutamine Metabolism	0.159242
TN_STAS	Glutamine Metabolism	0.160255
TN_STAS	Glutamine Metabolism	0.157065
TN_STAS	Glutamine Metabolism	0.167073
TN_STAS	Glutamine Metabolism	0.211513
TN_STAS	Glutamine Metabolism	0.175975
TN_STAS	Glutamine Metabolism	0.169522
TN_STAS	Glutamine Metabolism	0.146533
TN_STAS	Glutamine Metabolism	0.189709
TN_NSTAS	Glutamine Metabolism	0.202956
TN_NSTAS	Glutamine Metabolism	0.187323
TN_NSTAS	Glutamine Metabolism	0.224653
TN_NSTAS	Glutamine Metabolism	0.121217
TN_NSTAS	Glutamine Metabolism	0.118858
TN_NSTAS	Glutamine Metabolism	0.107055
TN_NSTAS	Glutamine Metabolism	0.316865
TN_NSTAS	Glutamine Metabolism	0.272754
TN_NSTAS	Glutamine Metabolism	0.242784
TN_STAS	Glycolysis & Glucose Transport	0.247002
TN_STAS	Glycolysis & Glucose Transport	0.243113
TN_STAS	Glycolysis & Glucose Transport	0.0826903
TN_NSTAS	Glycolysis & Glucose Transport	0.235211
TN_NSTAS	Glycolysis & Glucose Transport	0.359658
TN_NSTAS	Glycolysis & Glucose Transport	0.357514
TN_NSTAS	Glycolysis & Glucose Transport	0.194226
TN_NSTAS	Glycolysis & Glucose Transport	0.191841
TN_NSTAS	Glycolysis & Glucose Transport	0.23165
TN_NSTAS	Glycolysis & Glucose Transport	0.316837
TN_NSTAS	Glycolysis & Glucose Transport	0.316793
TN_NSTAS	Glycolysis & Glucose Transport	0.332287
TN_STAS	Glycolysis & Glucose Transport	0.330995
TN_STAS	Glycolysis & Glucose Transport	0.332964
TN_STAS	Glycolysis & Glucose Transport	0.324004
TN_STAS	Glycolysis & Glucose Transport	0.379014
TN_STAS	Glycolysis & Glucose Transport	0.342539
TN_STAS	Glycolysis & Glucose Transport	0.386635
TN_STAS	Glycolysis & Glucose Transport	0.256286
TN_STAS	Glycolysis & Glucose Transport	0.331975
TN_STAS	Glycolysis & Glucose Transport	0.341218
TN_STAS	Glycolysis & Glucose Transport	0.316141
TN_STAS	Glycolysis & Glucose Transport	0.372389
TN_STAS	Glycolysis & Glucose Transport	0.35214
TN_STAS	Glycolysis & Glucose Transport	0.383476
TN_NSTAS	Glycolysis & Glucose Transport	0.413473
TN_NSTAS	Glycolysis & Glucose Transport	0.384399
TN_NSTAS	Glycolysis & Glucose Transport	0.398182
TN_NSTAS	Glycolysis & Glucose Transport	0.334628
TN_NSTAS	Glycolysis & Glucose Transport	0.350851
TN_NSTAS	Glycolysis & Glucose Transport	0.353989
TN_NSTAS	Glycolysis & Glucose Transport	0.422103
TN_NSTAS	Glycolysis & Glucose Transport	0.420282
TN_NSTAS	Glycolysis & Glucose Transport	0.381041
TN_STAS	Glycosylation	0.457827
TN_STAS	Glycosylation	0.518525
TN_STAS	Glycosylation	0.329131
TN_NSTAS	Glycosylation	0.576098
TN_NSTAS	Glycosylation	0.444828
TN_NSTAS	Glycosylation	0.47268
TN_NSTAS	Glycosylation	0.485536
TN_NSTAS	Glycosylation	0.465248
TN_NSTAS	Glycosylation	0.460409
TN_NSTAS	Glycosylation	0.575803
TN_NSTAS	Glycosylation	0.550858
TN_NSTAS	Glycosylation	0.586525
TN_STAS	Glycosylation	0.60662
TN_STAS	Glycosylation	0.645941
TN_STAS	Glycosylation	0.622839
TN_STAS	Glycosylation	0.539063
TN_STAS	Glycosylation	0.623307
TN_STAS	Glycosylation	0.629113
TN_STAS	Glycosylation	0.629118
TN_STAS	Glycosylation	0.652331
TN_STAS	Glycosylation	0.665116
TN_STAS	Glycosylation	0.652688
TN_STAS	Glycosylation	0.574845
TN_STAS	Glycosylation	0.600246
TN_STAS	Glycosylation	0.524153
TN_NSTAS	Glycosylation	0.596526
TN_NSTAS	Glycosylation	0.614606
TN_NSTAS	Glycosylation	0.626248
TN_NSTAS	Glycosylation	0.556391
TN_NSTAS	Glycosylation	0.575889
TN_NSTAS	Glycosylation	0.599368
TN_NSTAS	Glycosylation	0.485489
TN_NSTAS	Glycosylation	0.482181
TN_NSTAS	Glycosylation	0.604834
TN_STAS	IDH1/2	0.348592
TN_STAS	IDH1/2	0.375965
TN_STAS	IDH1/2	0.250342
TN_NSTAS	IDH1/2	0.442254
TN_NSTAS	IDH1/2	0.472972
TN_NSTAS	IDH1/2	0.435968
TN_NSTAS	IDH1/2	0.299761
TN_NSTAS	IDH1/2	0.307357
TN_NSTAS	IDH1/2	0.284094
TN_NSTAS	IDH1/2	0.405048
TN_NSTAS	IDH1/2	0.477539
TN_NSTAS	IDH1/2	0.453244
TN_STAS	IDH1/2	0.437178
TN_STAS	IDH1/2	0.448473
TN_STAS	IDH1/2	0.506015
TN_STAS	IDH1/2	0.459556
TN_STAS	IDH1/2	0.457724
TN_STAS	IDH1/2	0.427771
TN_STAS	IDH1/2	0.350664
TN_STAS	IDH1/2	0.500347
TN_STAS	IDH1/2	0.487676
TN_STAS	IDH1/2	0.487012
TN_STAS	IDH1/2	0.544951
TN_STAS	IDH1/2	0.541071
TN_STAS	IDH1/2	0.564002
TN_NSTAS	IDH1/2	0.459689
TN_NSTAS	IDH1/2	0.48649
TN_NSTAS	IDH1/2	0.45758
TN_NSTAS	IDH1/2	0.502172
TN_NSTAS	IDH1/2	0.508491
TN_NSTAS	IDH1/2	0.478738
TN_NSTAS	IDH1/2	0.507811
TN_NSTAS	IDH1/2	0.500346
TN_NSTAS	IDH1/2	0.486636
TN_STAS	Lipid Metabolism	0.015722
TN_STAS	Lipid Metabolism	0.0425096
TN_STAS	Lipid Metabolism	0.0685267
TN_NSTAS	Lipid Metabolism	0.0500437
TN_NSTAS	Lipid Metabolism	0.129472
TN_NSTAS	Lipid Metabolism	0.108329
TN_NSTAS	Lipid Metabolism	0.163052
TN_NSTAS	Lipid Metabolism	0.156015
TN_NSTAS	Lipid Metabolism	0.167436
TN_NSTAS	Lipid Metabolism	0.140673
TN_NSTAS	Lipid Metabolism	0.0925981
TN_NSTAS	Lipid Metabolism	0.0992845
TN_STAS	Lipid Metabolism	0.106856
TN_STAS	Lipid Metabolism	0.101589
TN_STAS	Lipid Metabolism	0.12522
TN_STAS	Lipid Metabolism	0.09514
TN_STAS	Lipid Metabolism	0.133504
TN_STAS	Lipid Metabolism	0.137832
TN_STAS	Lipid Metabolism	0.126021
TN_STAS	Lipid Metabolism	0.085755
TN_STAS	Lipid Metabolism	0.0906051
TN_STAS	Lipid Metabolism	0.0785853
TN_STAS	Lipid Metabolism	0.118844
TN_STAS	Lipid Metabolism	0.142868
TN_STAS	Lipid Metabolism	0.105482
TN_NSTAS	Lipid Metabolism	0.110556
TN_NSTAS	Lipid Metabolism	0.122323
TN_NSTAS	Lipid Metabolism	0.108869
TN_NSTAS	Lipid Metabolism	0.0916326
TN_NSTAS	Lipid Metabolism	0.104792
TN_NSTAS	Lipid Metabolism	0.0965261
TN_NSTAS	Lipid Metabolism	0.147474
TN_NSTAS	Lipid Metabolism	0.153894
TN_NSTAS	Lipid Metabolism	0.147232
TN_STAS	Mitochondrial Metabolism / TCA	0.509976
TN_STAS	Mitochondrial Metabolism / TCA	0.507939
TN_STAS	Mitochondrial Metabolism / TCA	0.416299
TN_NSTAS	Mitochondrial Metabolism / TCA	0.512981
TN_NSTAS	Mitochondrial Metabolism / TCA	0.555288
TN_NSTAS	Mitochondrial Metabolism / TCA	0.523018
TN_NSTAS	Mitochondrial Metabolism / TCA	0.494592
TN_NSTAS	Mitochondrial Metabolism / TCA	0.480891
TN_NSTAS	Mitochondrial Metabolism / TCA	0.491665
TN_NSTAS	Mitochondrial Metabolism / TCA	0.58511
TN_NSTAS	Mitochondrial Metabolism / TCA	0.548422
TN_NSTAS	Mitochondrial Metabolism / TCA	0.540924
TN_STAS	Mitochondrial Metabolism / TCA	0.53815
TN_STAS	Mitochondrial Metabolism / TCA	0.521525
TN_STAS	Mitochondrial Metabolism / TCA	0.550801
TN_STAS	Mitochondrial Metabolism / TCA	0.528135
TN_STAS	Mitochondrial Metabolism / TCA	0.522774
TN_STAS	Mitochondrial Metabolism / TCA	0.532746
TN_STAS	Mitochondrial Metabolism / TCA	0.471012
TN_STAS	Mitochondrial Metabolism / TCA	0.519506
TN_STAS	Mitochondrial Metabolism / TCA	0.508024
TN_STAS	Mitochondrial Metabolism / TCA	0.511577
TN_STAS	Mitochondrial Metabolism / TCA	0.557452
TN_STAS	Mitochondrial Metabolism / TCA	0.537393
TN_STAS	Mitochondrial Metabolism / TCA	0.546314
TN_NSTAS	Mitochondrial Metabolism / TCA	0.513761
TN_NSTAS	Mitochondrial Metabolism / TCA	0.507645
TN_NSTAS	Mitochondrial Metabolism / TCA	0.510204
TN_NSTAS	Mitochondrial Metabolism / TCA	0.504084
TN_NSTAS	Mitochondrial Metabolism / TCA	0.511153
TN_NSTAS	Mitochondrial Metabolism / TCA	0.524963
TN_NSTAS	Mitochondrial Metabolism / TCA	0.473869
TN_NSTAS	Mitochondrial Metabolism / TCA	0.473894
TN_NSTAS	Mitochondrial Metabolism / TCA	0.463486
TN_STAS	Nucleotide Synthesis	0.319001
TN_STAS	Nucleotide Synthesis	0.310751
TN_STAS	Nucleotide Synthesis	0.194866
TN_NSTAS	Nucleotide Synthesis	0.227701
TN_NSTAS	Nucleotide Synthesis	0.24101
TN_NSTAS	Nucleotide Synthesis	0.243063
TN_NSTAS	Nucleotide Synthesis	0.281269
TN_NSTAS	Nucleotide Synthesis	0.243897
TN_NSTAS	Nucleotide Synthesis	0.219459
TN_NSTAS	Nucleotide Synthesis	0.183392
TN_NSTAS	Nucleotide Synthesis	0.148448
TN_NSTAS	Nucleotide Synthesis	0.128952
TN_STAS	Nucleotide Synthesis	0.221122
TN_STAS	Nucleotide Synthesis	0.244033
TN_STAS	Nucleotide Synthesis	0.233172
TN_STAS	Nucleotide Synthesis	0.451959
TN_STAS	Nucleotide Synthesis	0.258854
TN_STAS	Nucleotide Synthesis	0.238127
TN_STAS	Nucleotide Synthesis	0.141106
TN_STAS	Nucleotide Synthesis	0.189985
TN_STAS	Nucleotide Synthesis	0.319158
TN_STAS	Nucleotide Synthesis	0.228809
TN_STAS	Nucleotide Synthesis	0.136643
TN_STAS	Nucleotide Synthesis	0.102962
TN_STAS	Nucleotide Synthesis	0.242146
TN_NSTAS	Nucleotide Synthesis	0.174017
TN_NSTAS	Nucleotide Synthesis	0.174362
TN_NSTAS	Nucleotide Synthesis	0.164623
TN_NSTAS	Nucleotide Synthesis	0.252159
TN_NSTAS	Nucleotide Synthesis	0.229082
TN_NSTAS	Nucleotide Synthesis	0.10447
TN_NSTAS	Nucleotide Synthesis	0.283994
TN_NSTAS	Nucleotide Synthesis	0.269549
TN_NSTAS	Nucleotide Synthesis	0.268401
TN_STAS	Pentose Phosphate	0.303106
TN_STAS	Pentose Phosphate	0.319188
TN_STAS	Pentose Phosphate	0.195842
TN_NSTAS	Pentose Phosphate	0.339659
TN_NSTAS	Pentose Phosphate	0.341683
TN_NSTAS	Pentose Phosphate	0.431599
TN_NSTAS	Pentose Phosphate	0.125824
TN_NSTAS	Pentose Phosphate	0.0283673
TN_NSTAS	Pentose Phosphate	0.130634
TN_NSTAS	Pentose Phosphate	0.345871
TN_NSTAS	Pentose Phosphate	0.323041
TN_NSTAS	Pentose Phosphate	0.369057
TN_STAS	Pentose Phosphate	0.417138
TN_STAS	Pentose Phosphate	0.433148
TN_STAS	Pentose Phosphate	0.416246
TN_STAS	Pentose Phosphate	0.388959
TN_STAS	Pentose Phosphate	0.376903
TN_STAS	Pentose Phosphate	0.3756
TN_STAS	Pentose Phosphate	0.226039
TN_STAS	Pentose Phosphate	0.385909
TN_STAS	Pentose Phosphate	0.413962
TN_STAS	Pentose Phosphate	0.400265
TN_STAS	Pentose Phosphate	0.423532
TN_STAS	Pentose Phosphate	0.358573
TN_STAS	Pentose Phosphate	0.4494
TN_NSTAS	Pentose Phosphate	0.442161
TN_NSTAS	Pentose Phosphate	0.416861
TN_NSTAS	Pentose Phosphate	0.443157
TN_NSTAS	Pentose Phosphate	0.527283
TN_NSTAS	Pentose Phosphate	0.524197
TN_NSTAS	Pentose Phosphate	0.519181
TN_NSTAS	Pentose Phosphate	0.469067
TN_NSTAS	Pentose Phosphate	0.492502
TN_NSTAS	Pentose Phosphate	0.383006
TN_STAS	Tryptophan & Kynurenine Metabolism	0.00142342
TN_STAS	Tryptophan & Kynurenine Metabolism	-0.0184271
TN_STAS	Tryptophan & Kynurenine Metabolism	-0.243611
TN_NSTAS	Tryptophan & Kynurenine Metabolism	0.0456029
TN_NSTAS	Tryptophan & Kynurenine Metabolism	0.043272
TN_NSTAS	Tryptophan & Kynurenine Metabolism	0.010367
TN_NSTAS	Tryptophan & Kynurenine Metabolism	0.0921096
TN_NSTAS	Tryptophan & Kynurenine Metabolism	0.0887718
TN_NSTAS	Tryptophan & Kynurenine Metabolism	0.12169
TN_NSTAS	Tryptophan & Kynurenine Metabolism	-0.180043
TN_NSTAS	Tryptophan & Kynurenine Metabolism	-0.164248
TN_NSTAS	Tryptophan & Kynurenine Metabolism	-0.0489663
TN_STAS	Tryptophan & Kynurenine Metabolism	0.170299
TN_STAS	Tryptophan & Kynurenine Metabolism	0.114514
TN_STAS	Tryptophan & Kynurenine Metabolism	0.151041
TN_STAS	Tryptophan & Kynurenine Metabolism	0.0859929
TN_STAS	Tryptophan & Kynurenine Metabolism	-0.0289756
TN_STAS	Tryptophan & Kynurenine Metabolism	0.0484208
TN_STAS	Tryptophan & Kynurenine Metabolism	-0.00468799
TN_STAS	Tryptophan & Kynurenine Metabolism	0.0677926
TN_STAS	Tryptophan & Kynurenine Metabolism	0.0705389
TN_STAS	Tryptophan & Kynurenine Metabolism	0.0403838
TN_STAS	Tryptophan & Kynurenine Metabolism	-0.0298299
TN_STAS	Tryptophan & Kynurenine Metabolism	-0.0788165
TN_STAS	Tryptophan & Kynurenine Metabolism	-0.140008
TN_NSTAS	Tryptophan & Kynurenine Metabolism	-0.287259
TN_NSTAS	Tryptophan & Kynurenine Metabolism	-0.158349
TN_NSTAS	Tryptophan & Kynurenine Metabolism	0.061267
TN_NSTAS	Tryptophan & Kynurenine Metabolism	-0.16814
TN_NSTAS	Tryptophan & Kynurenine Metabolism	-0.108912
TN_NSTAS	Tryptophan & Kynurenine Metabolism	-0.163165
TN_NSTAS	Tryptophan & Kynurenine Metabolism	-0.129131
TN_NSTAS	Tryptophan & Kynurenine Metabolism	-0.110893
TN_NSTAS	Tryptophan & Kynurenine Metabolism	-0.0793223
TN_STAS	Vitamin & Cofactor Metabolism	0.126365
TN_STAS	Vitamin & Cofactor Metabolism	0.115689
TN_STAS	Vitamin & Cofactor Metabolism	0.19761
TN_NSTAS	Vitamin & Cofactor Metabolism	0.0236277
TN_NSTAS	Vitamin & Cofactor Metabolism	0.0807454
TN_NSTAS	Vitamin & Cofactor Metabolism	0.0626241
TN_NSTAS	Vitamin & Cofactor Metabolism	0.11703
TN_NSTAS	Vitamin & Cofactor Metabolism	0.105311
TN_NSTAS	Vitamin & Cofactor Metabolism	0.102752
TN_NSTAS	Vitamin & Cofactor Metabolism	0.110206
TN_NSTAS	Vitamin & Cofactor Metabolism	0.0111442
TN_NSTAS	Vitamin & Cofactor Metabolism	-0.0254812
TN_STAS	Vitamin & Cofactor Metabolism	0.111886
TN_STAS	Vitamin & Cofactor Metabolism	0.0986434
TN_STAS	Vitamin & Cofactor Metabolism	0.0827253
TN_STAS	Vitamin & Cofactor Metabolism	0.0472771
TN_STAS	Vitamin & Cofactor Metabolism	0.10955
TN_STAS	Vitamin & Cofactor Metabolism	0.106238
TN_STAS	Vitamin & Cofactor Metabolism	0.12874
TN_STAS	Vitamin & Cofactor Metabolism	0.0790021
TN_STAS	Vitamin & Cofactor Metabolism	0.115841
TN_STAS	Vitamin & Cofactor Metabolism	0.122859
TN_STAS	Vitamin & Cofactor Metabolism	0.0757942
TN_STAS	Vitamin & Cofactor Metabolism	0.0673809
TN_STAS	Vitamin & Cofactor Metabolism	0.101968
TN_NSTAS	Vitamin & Cofactor Metabolism	0.0374544
TN_NSTAS	Vitamin & Cofactor Metabolism	0.0815819
TN_NSTAS	Vitamin & Cofactor Metabolism	0.0994061
TN_NSTAS	Vitamin & Cofactor Metabolism	0.0625494
TN_NSTAS	Vitamin & Cofactor Metabolism	0.0857598
TN_NSTAS	Vitamin & Cofactor Metabolism	0.0627443
TN_NSTAS	Vitamin & Cofactor Metabolism	0.0402727
TN_NSTAS	Vitamin & Cofactor Metabolism	0.0524412
TN_NSTAS	Vitamin & Cofactor Metabolism	0.0597395
