# Supplementary material for: Spatial deciphering of the transcriptomic heterogeneity of tumor spread through air spaces in lung cancer
Source: Front Pharmacol. 2025 Jul 25;16:1567527. doi: 10.3389/fphar.2025.1567527 (PMC12331751; doi:10.3389/fphar.2025.1567527)
Supplement: Supplementary file 3 [file DataSheet1.zip › Table-S1-S15/Table S4.xlsx]

## Sheet: For_TableS4
Table S4 Metabolism signature score estimation in tumor and normal groups.
Group	Signature	Score
T_EP	Amino Acid Synthesis & Transport	0.256098
T_EP	Amino Acid Synthesis & Transport	0.28228
T_EP	Amino Acid Synthesis & Transport	0.286937
T_EP	Amino Acid Synthesis & Transport	0.283374
T_EP	Amino Acid Synthesis & Transport	0.246725
T_EP	Amino Acid Synthesis & Transport	0.292408
N_EP	Amino Acid Synthesis & Transport	0.238039
N_EP	Amino Acid Synthesis & Transport	0.161381
N_EP	Amino Acid Synthesis & Transport	0.16087
T_EP	Amino Acid Synthesis & Transport	0.258392
T_EP	Amino Acid Synthesis & Transport	0.162032
T_EP	Amino Acid Synthesis & Transport	0.164869
T_EP	Amino Acid Synthesis & Transport	0.214015
T_EP	Amino Acid Synthesis & Transport	0.182517
T_EP	Amino Acid Synthesis & Transport	0.202484
N_EP	Amino Acid Synthesis & Transport	0.201397
N_EP	Amino Acid Synthesis & Transport	0.196133
N_EP	Amino Acid Synthesis & Transport	0.154553
T_EP	Amino Acid Synthesis & Transport	0.242013
T_EP	Amino Acid Synthesis & Transport	0.24812
T_EP	Amino Acid Synthesis & Transport	0.277664
N_EP	Amino Acid Synthesis & Transport	0.271169
N_EP	Amino Acid Synthesis & Transport	0.240864
N_EP	Amino Acid Synthesis & Transport	0.256689
T_EP	Amino Acid Synthesis & Transport	0.238006
T_EP	Amino Acid Synthesis & Transport	0.211233
T_EP	Amino Acid Synthesis & Transport	0.185361
N_EP	Amino Acid Synthesis & Transport	0.119365
N_EP	Amino Acid Synthesis & Transport	0.196561
N_EP	Amino Acid Synthesis & Transport	0.120041
T_EP	Amino Acid Synthesis & Transport	0.210148
T_EP	Amino Acid Synthesis & Transport	0.204356
T_EP	Amino Acid Synthesis & Transport	0.197417
N_EP	Amino Acid Synthesis & Transport	0.138543
N_EP	Amino Acid Synthesis & Transport	0.181248
N_EP	Amino Acid Synthesis & Transport	0.136992
N_EP	Amino Acid Synthesis & Transport	0.119014
N_EP	Amino Acid Synthesis & Transport	0.145361
N_EP	Amino Acid Synthesis & Transport	0.0739167
T_EP	Amino Acid Synthesis & Transport	0.338176
T_EP	Amino Acid Synthesis & Transport	0.277664
T_EP	Amino Acid Synthesis & Transport	0.314464
T_EP	Amino Acid Synthesis & Transport	0.275802
T_EP	Amino Acid Synthesis & Transport	0.266691
T_EP	Amino Acid Synthesis & Transport	0.255155
N_EP	Amino Acid Synthesis & Transport	0.15811
N_EP	Amino Acid Synthesis & Transport	0.0938901
N_EP	Amino Acid Synthesis & Transport	0.227928
T_EP	Amino Acid Synthesis & Transport	0.264922
T_EP	Amino Acid Synthesis & Transport	0.259858
T_EP	Amino Acid Synthesis & Transport	0.22249
T_EP	Amino Acid Synthesis & Transport	0.0850301
T_EP	Amino Acid Synthesis & Transport	0.207326
T_EP	Amino Acid Synthesis & Transport	0.215711
T_EP	Amino Acid Synthesis & Transport	0.233323
T_EP	Amino Acid Synthesis & Transport	0.21835
N_EP	Amino Acid Synthesis & Transport	0.0596215
N_EP	Amino Acid Synthesis & Transport	0.100593
N_EP	Amino Acid Synthesis & Transport	0.182902
T_EP	Amino Acid Synthesis & Transport	0.194588
T_EP	Amino Acid Synthesis & Transport	0.216854
T_EP	Amino Acid Synthesis & Transport	0.1279
T_EP	Amino Acid Synthesis & Transport	0.20823
T_EP	Amino Acid Synthesis & Transport	0.185325
T_EP	Amino Acid Synthesis & Transport	0.196692
N_EP	Amino Acid Synthesis & Transport	0.0659142
N_EP	Amino Acid Synthesis & Transport	0.0630519
N_EP	Amino Acid Synthesis & Transport	0.0936909
T_EP	Amino Acid Synthesis & Transport	0.163721
T_EP	Amino Acid Synthesis & Transport	0.140052
T_EP	Amino Acid Synthesis & Transport	0.143233
T_EP	Amino Acid Synthesis & Transport	0.208279
T_EP	Amino Acid Synthesis & Transport	0.217132
T_EP	Amino Acid Synthesis & Transport	0.243226
N_EP	Amino Acid Synthesis & Transport	0.163171
N_EP	Amino Acid Synthesis & Transport	0.0978133
N_EP	Amino Acid Synthesis & Transport	0.112312
T_EP	Amino Acid Synthesis & Transport	0.190437
T_EP	Amino Acid Synthesis & Transport	0.204309
T_EP	Amino Acid Synthesis & Transport	0.200637
N_EP	Amino Acid Synthesis & Transport	0.0859094
N_EP	Amino Acid Synthesis & Transport	0.0567398
N_EP	Amino Acid Synthesis & Transport	0.0909738
T_EP	Amino Acid Synthesis & Transport	0.31899
T_EP	Amino Acid Synthesis & Transport	0.266125
T_EP	Amino Acid Synthesis & Transport	0.276259
N_EP	Amino Acid Synthesis & Transport	0.122769
N_EP	Amino Acid Synthesis & Transport	0.106636
N_EP	Amino Acid Synthesis & Transport	0.127498
T_EP	Arginine Metabolism	0.229939
T_EP	Arginine Metabolism	0.232976
T_EP	Arginine Metabolism	0.38598
T_EP	Arginine Metabolism	0.221176
T_EP	Arginine Metabolism	0.117864
T_EP	Arginine Metabolism	0.124286
N_EP	Arginine Metabolism	0.225922
N_EP	Arginine Metabolism	0.039916
N_EP	Arginine Metabolism	0.137052
T_EP	Arginine Metabolism	0.150888
T_EP	Arginine Metabolism	0.196185
T_EP	Arginine Metabolism	-0.00648548
T_EP	Arginine Metabolism	0.320154
T_EP	Arginine Metabolism	-0.0435149
T_EP	Arginine Metabolism	0.238752
N_EP	Arginine Metabolism	0.145197
N_EP	Arginine Metabolism	0.117229
N_EP	Arginine Metabolism	-0.0428649
T_EP	Arginine Metabolism	0.255168
T_EP	Arginine Metabolism	0.28081
T_EP	Arginine Metabolism	0.303757
N_EP	Arginine Metabolism	0.30141
N_EP	Arginine Metabolism	0.24668
N_EP	Arginine Metabolism	0.189939
T_EP	Arginine Metabolism	0.237692
T_EP	Arginine Metabolism	0.209634
T_EP	Arginine Metabolism	0.145125
N_EP	Arginine Metabolism	0.0823591
N_EP	Arginine Metabolism	0.114098
N_EP	Arginine Metabolism	0.0410632
T_EP	Arginine Metabolism	0.1531
T_EP	Arginine Metabolism	0.173901
T_EP	Arginine Metabolism	0.12205
N_EP	Arginine Metabolism	0.00962799
N_EP	Arginine Metabolism	0.131948
N_EP	Arginine Metabolism	0.119778
N_EP	Arginine Metabolism	-0.0366489
N_EP	Arginine Metabolism	0.0610142
N_EP	Arginine Metabolism	0.142102
T_EP	Arginine Metabolism	0.299488
T_EP	Arginine Metabolism	0.20999
T_EP	Arginine Metabolism	0.25642
T_EP	Arginine Metabolism	0.265613
T_EP	Arginine Metabolism	0.256484
T_EP	Arginine Metabolism	0.404348
N_EP	Arginine Metabolism	0.051316
N_EP	Arginine Metabolism	0.127327
N_EP	Arginine Metabolism	0.211641
T_EP	Arginine Metabolism	0.318535
T_EP	Arginine Metabolism	0.271279
T_EP	Arginine Metabolism	0.196382
T_EP	Arginine Metabolism	0.0505886
T_EP	Arginine Metabolism	0.175937
T_EP	Arginine Metabolism	0.190328
T_EP	Arginine Metabolism	0.210016
T_EP	Arginine Metabolism	0.241554
N_EP	Arginine Metabolism	0.0363983
N_EP	Arginine Metabolism	0.101077
N_EP	Arginine Metabolism	0.208277
T_EP	Arginine Metabolism	0.245205
T_EP	Arginine Metabolism	0.0920361
T_EP	Arginine Metabolism	0.102539
T_EP	Arginine Metabolism	0.218609
T_EP	Arginine Metabolism	0.163303
T_EP	Arginine Metabolism	0.208171
N_EP	Arginine Metabolism	0.0416921
N_EP	Arginine Metabolism	0.0181432
N_EP	Arginine Metabolism	-0.0514881
T_EP	Arginine Metabolism	0.111268
T_EP	Arginine Metabolism	0.0810597
T_EP	Arginine Metabolism	0.088448
T_EP	Arginine Metabolism	0.184104
T_EP	Arginine Metabolism	0.172124
T_EP	Arginine Metabolism	0.200616
N_EP	Arginine Metabolism	0.102664
N_EP	Arginine Metabolism	-0.0106582
N_EP	Arginine Metabolism	0.0561867
T_EP	Arginine Metabolism	0.12278
T_EP	Arginine Metabolism	0.132059
T_EP	Arginine Metabolism	0.123026
N_EP	Arginine Metabolism	-0.0551693
N_EP	Arginine Metabolism	-0.0102093
N_EP	Arginine Metabolism	0.0104092
T_EP	Arginine Metabolism	0.209534
T_EP	Arginine Metabolism	0.199817
T_EP	Arginine Metabolism	0.199163
N_EP	Arginine Metabolism	0.0391573
N_EP	Arginine Metabolism	0.0685056
N_EP	Arginine Metabolism	0.113754
T_EP	Fatty Acid Oxidation	0.0508907
T_EP	Fatty Acid Oxidation	0.0597521
T_EP	Fatty Acid Oxidation	0.321776
T_EP	Fatty Acid Oxidation	0.126434
T_EP	Fatty Acid Oxidation	-0.0300884
T_EP	Fatty Acid Oxidation	0.131128
N_EP	Fatty Acid Oxidation	0.0963391
N_EP	Fatty Acid Oxidation	0.0928848
N_EP	Fatty Acid Oxidation	-0.0684403
T_EP	Fatty Acid Oxidation	0.111059
T_EP	Fatty Acid Oxidation	0.0917139
T_EP	Fatty Acid Oxidation	0.0146263
T_EP	Fatty Acid Oxidation	0.0884265
T_EP	Fatty Acid Oxidation	0.0758541
T_EP	Fatty Acid Oxidation	0.114158
N_EP	Fatty Acid Oxidation	0.241314
N_EP	Fatty Acid Oxidation	0.11891
N_EP	Fatty Acid Oxidation	0.0646201
T_EP	Fatty Acid Oxidation	0.315585
T_EP	Fatty Acid Oxidation	0.288941
T_EP	Fatty Acid Oxidation	0.244189
N_EP	Fatty Acid Oxidation	0.176821
N_EP	Fatty Acid Oxidation	0.102103
N_EP	Fatty Acid Oxidation	0.325073
T_EP	Fatty Acid Oxidation	0.268313
T_EP	Fatty Acid Oxidation	0.139176
T_EP	Fatty Acid Oxidation	0.112418
N_EP	Fatty Acid Oxidation	0.059787
N_EP	Fatty Acid Oxidation	0.270308
N_EP	Fatty Acid Oxidation	0.157254
T_EP	Fatty Acid Oxidation	0.0798367
T_EP	Fatty Acid Oxidation	0.033827
T_EP	Fatty Acid Oxidation	0.0903321
N_EP	Fatty Acid Oxidation	0.153045
N_EP	Fatty Acid Oxidation	0.0875339
N_EP	Fatty Acid Oxidation	0.206206
N_EP	Fatty Acid Oxidation	0.231261
N_EP	Fatty Acid Oxidation	-0.166417
N_EP	Fatty Acid Oxidation	0.115809
T_EP	Fatty Acid Oxidation	0.068203
T_EP	Fatty Acid Oxidation	0.267799
T_EP	Fatty Acid Oxidation	0.0109099
T_EP	Fatty Acid Oxidation	0.0305757
T_EP	Fatty Acid Oxidation	0.0119283
T_EP	Fatty Acid Oxidation	0.133714
N_EP	Fatty Acid Oxidation	0.0536101
N_EP	Fatty Acid Oxidation	0.206775
N_EP	Fatty Acid Oxidation	0.159242
T_EP	Fatty Acid Oxidation	0.153226
T_EP	Fatty Acid Oxidation	-0.0401913
T_EP	Fatty Acid Oxidation	-0.0215368
T_EP	Fatty Acid Oxidation	0.0178602
T_EP	Fatty Acid Oxidation	-0.030687
T_EP	Fatty Acid Oxidation	0.142644
T_EP	Fatty Acid Oxidation	-0.0358
T_EP	Fatty Acid Oxidation	-0.0455535
N_EP	Fatty Acid Oxidation	-0.00826136
N_EP	Fatty Acid Oxidation	0.15944
N_EP	Fatty Acid Oxidation	0.151556
T_EP	Fatty Acid Oxidation	0.171739
T_EP	Fatty Acid Oxidation	0.164849
T_EP	Fatty Acid Oxidation	0.167725
T_EP	Fatty Acid Oxidation	0.0202956
T_EP	Fatty Acid Oxidation	0.028164
T_EP	Fatty Acid Oxidation	-0.13023
N_EP	Fatty Acid Oxidation	-0.0914595
N_EP	Fatty Acid Oxidation	0.0662322
N_EP	Fatty Acid Oxidation	-0.120582
T_EP	Fatty Acid Oxidation	-0.110339
T_EP	Fatty Acid Oxidation	-0.187274
T_EP	Fatty Acid Oxidation	-0.138542
T_EP	Fatty Acid Oxidation	-0.0142208
T_EP	Fatty Acid Oxidation	-0.0502142
T_EP	Fatty Acid Oxidation	0.0797636
N_EP	Fatty Acid Oxidation	0.0970489
N_EP	Fatty Acid Oxidation	-0.062508
N_EP	Fatty Acid Oxidation	-0.0668457
T_EP	Fatty Acid Oxidation	-0.146427
T_EP	Fatty Acid Oxidation	-0.138749
T_EP	Fatty Acid Oxidation	-0.0471942
N_EP	Fatty Acid Oxidation	0.0286549
N_EP	Fatty Acid Oxidation	-0.198103
N_EP	Fatty Acid Oxidation	-0.164868
T_EP	Fatty Acid Oxidation	0.0950299
T_EP	Fatty Acid Oxidation	0.0810314
T_EP	Fatty Acid Oxidation	0.0314642
N_EP	Fatty Acid Oxidation	-0.0852669
N_EP	Fatty Acid Oxidation	-0.0111336
N_EP	Fatty Acid Oxidation	-0.00910656
T_EP	Fatty Acid Synthesis	0.219227
T_EP	Fatty Acid Synthesis	0.272912
T_EP	Fatty Acid Synthesis	0.304151
T_EP	Fatty Acid Synthesis	0.21262
T_EP	Fatty Acid Synthesis	0.183905
T_EP	Fatty Acid Synthesis	0.205709
N_EP	Fatty Acid Synthesis	0.18122
N_EP	Fatty Acid Synthesis	0.267745
N_EP	Fatty Acid Synthesis	0.23102
T_EP	Fatty Acid Synthesis	0.303102
T_EP	Fatty Acid Synthesis	0.318085
T_EP	Fatty Acid Synthesis	0.338873
T_EP	Fatty Acid Synthesis	0.318526
T_EP	Fatty Acid Synthesis	0.22459
T_EP	Fatty Acid Synthesis	0.246184
N_EP	Fatty Acid Synthesis	0.325661
N_EP	Fatty Acid Synthesis	0.228652
N_EP	Fatty Acid Synthesis	0.0601302
T_EP	Fatty Acid Synthesis	0.379952
T_EP	Fatty Acid Synthesis	0.360836
T_EP	Fatty Acid Synthesis	0.388287
N_EP	Fatty Acid Synthesis	0.20089
N_EP	Fatty Acid Synthesis	0.257626
N_EP	Fatty Acid Synthesis	0.292615
T_EP	Fatty Acid Synthesis	0.301262
T_EP	Fatty Acid Synthesis	0.343068
T_EP	Fatty Acid Synthesis	0.392252
N_EP	Fatty Acid Synthesis	0.151905
N_EP	Fatty Acid Synthesis	0.35381
N_EP	Fatty Acid Synthesis	0.114071
T_EP	Fatty Acid Synthesis	0.37117
T_EP	Fatty Acid Synthesis	0.408871
T_EP	Fatty Acid Synthesis	0.454443
N_EP	Fatty Acid Synthesis	-0.01353
N_EP	Fatty Acid Synthesis	0.319986
N_EP	Fatty Acid Synthesis	0.104089
N_EP	Fatty Acid Synthesis	0.0503024
N_EP	Fatty Acid Synthesis	0.28677
N_EP	Fatty Acid Synthesis	0.137301
T_EP	Fatty Acid Synthesis	0.368156
T_EP	Fatty Acid Synthesis	0.222426
T_EP	Fatty Acid Synthesis	0.41519
T_EP	Fatty Acid Synthesis	0.471199
T_EP	Fatty Acid Synthesis	0.487825
T_EP	Fatty Acid Synthesis	0.473936
N_EP	Fatty Acid Synthesis	0.144316
N_EP	Fatty Acid Synthesis	0.307191
N_EP	Fatty Acid Synthesis	0.231131
T_EP	Fatty Acid Synthesis	0.376683
T_EP	Fatty Acid Synthesis	0.317162
T_EP	Fatty Acid Synthesis	0.349296
T_EP	Fatty Acid Synthesis	0.156406
T_EP	Fatty Acid Synthesis	0.382061
T_EP	Fatty Acid Synthesis	0.145769
T_EP	Fatty Acid Synthesis	0.417381
T_EP	Fatty Acid Synthesis	0.391469
N_EP	Fatty Acid Synthesis	0.0922484
N_EP	Fatty Acid Synthesis	0.100739
N_EP	Fatty Acid Synthesis	0.317954
T_EP	Fatty Acid Synthesis	0.32262
T_EP	Fatty Acid Synthesis	0.303844
T_EP	Fatty Acid Synthesis	0.326394
T_EP	Fatty Acid Synthesis	0.441422
T_EP	Fatty Acid Synthesis	0.453684
T_EP	Fatty Acid Synthesis	0.382281
N_EP	Fatty Acid Synthesis	0.1998
N_EP	Fatty Acid Synthesis	0.145835
N_EP	Fatty Acid Synthesis	0.138155
T_EP	Fatty Acid Synthesis	0.32049
T_EP	Fatty Acid Synthesis	0.282905
T_EP	Fatty Acid Synthesis	0.301398
T_EP	Fatty Acid Synthesis	0.366111
T_EP	Fatty Acid Synthesis	0.440527
T_EP	Fatty Acid Synthesis	0.412991
N_EP	Fatty Acid Synthesis	0.371072
N_EP	Fatty Acid Synthesis	0.276339
N_EP	Fatty Acid Synthesis	0.3339
T_EP	Fatty Acid Synthesis	0.458744
T_EP	Fatty Acid Synthesis	0.46029
T_EP	Fatty Acid Synthesis	0.425288
N_EP	Fatty Acid Synthesis	0.0502093
N_EP	Fatty Acid Synthesis	0.139394
N_EP	Fatty Acid Synthesis	0.129636
T_EP	Fatty Acid Synthesis	0.363267
T_EP	Fatty Acid Synthesis	0.373262
T_EP	Fatty Acid Synthesis	0.324821
N_EP	Fatty Acid Synthesis	0.113834
N_EP	Fatty Acid Synthesis	0.176861
N_EP	Fatty Acid Synthesis	0.161743
T_EP	Glutamine Metabolism	0.179941
T_EP	Glutamine Metabolism	0.210969
T_EP	Glutamine Metabolism	0.205081
T_EP	Glutamine Metabolism	0.215288
T_EP	Glutamine Metabolism	0.143323
T_EP	Glutamine Metabolism	0.221221
N_EP	Glutamine Metabolism	0.150373
N_EP	Glutamine Metabolism	0.0378156
N_EP	Glutamine Metabolism	0.101842
T_EP	Glutamine Metabolism	0.153595
T_EP	Glutamine Metabolism	0.0832246
T_EP	Glutamine Metabolism	0.0726292
T_EP	Glutamine Metabolism	0.0956311
T_EP	Glutamine Metabolism	0.124169
T_EP	Glutamine Metabolism	0.0677779
N_EP	Glutamine Metabolism	0.123123
N_EP	Glutamine Metabolism	0.133729
N_EP	Glutamine Metabolism	0.113259
T_EP	Glutamine Metabolism	0.212184
T_EP	Glutamine Metabolism	0.175616
T_EP	Glutamine Metabolism	0.198617
N_EP	Glutamine Metabolism	0.214087
N_EP	Glutamine Metabolism	0.127962
N_EP	Glutamine Metabolism	0.148631
T_EP	Glutamine Metabolism	0.183867
T_EP	Glutamine Metabolism	0.148565
T_EP	Glutamine Metabolism	0.117782
N_EP	Glutamine Metabolism	-0.0129892
N_EP	Glutamine Metabolism	0.0480769
N_EP	Glutamine Metabolism	0.0466959
T_EP	Glutamine Metabolism	0.101131
T_EP	Glutamine Metabolism	0.138498
T_EP	Glutamine Metabolism	0.110472
N_EP	Glutamine Metabolism	0.0235002
N_EP	Glutamine Metabolism	0.100705
N_EP	Glutamine Metabolism	0.108108
N_EP	Glutamine Metabolism	0.068076
N_EP	Glutamine Metabolism	0.120992
N_EP	Glutamine Metabolism	-0.0656939
T_EP	Glutamine Metabolism	0.295554
T_EP	Glutamine Metabolism	0.146809
T_EP	Glutamine Metabolism	0.202004
T_EP	Glutamine Metabolism	0.159242
T_EP	Glutamine Metabolism	0.160255
T_EP	Glutamine Metabolism	0.157065
N_EP	Glutamine Metabolism	0.0757112
N_EP	Glutamine Metabolism	0.0405583
N_EP	Glutamine Metabolism	0.141462
T_EP	Glutamine Metabolism	0.117632
T_EP	Glutamine Metabolism	0.211943
T_EP	Glutamine Metabolism	0.105018
T_EP	Glutamine Metabolism	-0.0422491
T_EP	Glutamine Metabolism	0.167073
T_EP	Glutamine Metabolism	0.0925383
T_EP	Glutamine Metabolism	0.211513
T_EP	Glutamine Metabolism	0.175975
N_EP	Glutamine Metabolism	0.00456265
N_EP	Glutamine Metabolism	0.0510926
N_EP	Glutamine Metabolism	0.250468
T_EP	Glutamine Metabolism	0.108137
T_EP	Glutamine Metabolism	0.174549
T_EP	Glutamine Metabolism	0.185175
T_EP	Glutamine Metabolism	0.169522
T_EP	Glutamine Metabolism	0.146533
T_EP	Glutamine Metabolism	0.189709
N_EP	Glutamine Metabolism	0.0326414
N_EP	Glutamine Metabolism	0.0165743
N_EP	Glutamine Metabolism	0.0141398
T_EP	Glutamine Metabolism	0.110105
T_EP	Glutamine Metabolism	0.14162
T_EP	Glutamine Metabolism	0.0993432
T_EP	Glutamine Metabolism	0.202956
T_EP	Glutamine Metabolism	0.187323
T_EP	Glutamine Metabolism	0.224653
N_EP	Glutamine Metabolism	0.143921
N_EP	Glutamine Metabolism	0.0577214
N_EP	Glutamine Metabolism	0.0391083
T_EP	Glutamine Metabolism	0.121217
T_EP	Glutamine Metabolism	0.118858
T_EP	Glutamine Metabolism	0.107055
N_EP	Glutamine Metabolism	0.0126649
N_EP	Glutamine Metabolism	0.0612197
N_EP	Glutamine Metabolism	0.000231328
T_EP	Glutamine Metabolism	0.316865
T_EP	Glutamine Metabolism	0.272754
T_EP	Glutamine Metabolism	0.242784
N_EP	Glutamine Metabolism	0.0447389
N_EP	Glutamine Metabolism	0.081347
N_EP	Glutamine Metabolism	0.0604682
T_EP	Glycolysis & Glucose Transport	0.247002
T_EP	Glycolysis & Glucose Transport	0.243113
T_EP	Glycolysis & Glucose Transport	0.0826903
T_EP	Glycolysis & Glucose Transport	0.259575
T_EP	Glycolysis & Glucose Transport	0.334466
T_EP	Glycolysis & Glucose Transport	0.260488
N_EP	Glycolysis & Glucose Transport	0.235292
N_EP	Glycolysis & Glucose Transport	0.337029
N_EP	Glycolysis & Glucose Transport	0.214829
T_EP	Glycolysis & Glucose Transport	0.194338
T_EP	Glycolysis & Glucose Transport	0.235211
T_EP	Glycolysis & Glucose Transport	0.198203
T_EP	Glycolysis & Glucose Transport	0.359658
T_EP	Glycolysis & Glucose Transport	0.236729
T_EP	Glycolysis & Glucose Transport	0.357514
N_EP	Glycolysis & Glucose Transport	0.26556
N_EP	Glycolysis & Glucose Transport	0.260266
N_EP	Glycolysis & Glucose Transport	0.35337
T_EP	Glycolysis & Glucose Transport	0.194226
T_EP	Glycolysis & Glucose Transport	0.191841
T_EP	Glycolysis & Glucose Transport	0.23165
N_EP	Glycolysis & Glucose Transport	0.170391
N_EP	Glycolysis & Glucose Transport	0.20588
N_EP	Glycolysis & Glucose Transport	0.212564
T_EP	Glycolysis & Glucose Transport	0.316837
T_EP	Glycolysis & Glucose Transport	0.316793
T_EP	Glycolysis & Glucose Transport	0.332287
N_EP	Glycolysis & Glucose Transport	0.214959
N_EP	Glycolysis & Glucose Transport	0.307742
N_EP	Glycolysis & Glucose Transport	0.247242
T_EP	Glycolysis & Glucose Transport	0.330995
T_EP	Glycolysis & Glucose Transport	0.332964
T_EP	Glycolysis & Glucose Transport	0.324004
N_EP	Glycolysis & Glucose Transport	0.254445
N_EP	Glycolysis & Glucose Transport	0.287018
N_EP	Glycolysis & Glucose Transport	0.116601
N_EP	Glycolysis & Glucose Transport	0.221097
N_EP	Glycolysis & Glucose Transport	0.263796
N_EP	Glycolysis & Glucose Transport	0.285954
T_EP	Glycolysis & Glucose Transport	0.380318
T_EP	Glycolysis & Glucose Transport	0.33408
T_EP	Glycolysis & Glucose Transport	0.379014
T_EP	Glycolysis & Glucose Transport	0.342539
T_EP	Glycolysis & Glucose Transport	0.386635
T_EP	Glycolysis & Glucose Transport	0.256286
N_EP	Glycolysis & Glucose Transport	0.235318
N_EP	Glycolysis & Glucose Transport	0.166762
N_EP	Glycolysis & Glucose Transport	0.240414
T_EP	Glycolysis & Glucose Transport	0.322473
T_EP	Glycolysis & Glucose Transport	0.347666
T_EP	Glycolysis & Glucose Transport	0.366383
T_EP	Glycolysis & Glucose Transport	0.256591
T_EP	Glycolysis & Glucose Transport	0.331975
T_EP	Glycolysis & Glucose Transport	0.215412
T_EP	Glycolysis & Glucose Transport	0.341218
T_EP	Glycolysis & Glucose Transport	0.316141
N_EP	Glycolysis & Glucose Transport	0.33196
N_EP	Glycolysis & Glucose Transport	0.30844
N_EP	Glycolysis & Glucose Transport	0.276681
T_EP	Glycolysis & Glucose Transport	0.277205
T_EP	Glycolysis & Glucose Transport	0.357958
T_EP	Glycolysis & Glucose Transport	0.107898
T_EP	Glycolysis & Glucose Transport	0.372389
T_EP	Glycolysis & Glucose Transport	0.35214
T_EP	Glycolysis & Glucose Transport	0.383476
N_EP	Glycolysis & Glucose Transport	0.236269
N_EP	Glycolysis & Glucose Transport	0.309872
N_EP	Glycolysis & Glucose Transport	0.212752
T_EP	Glycolysis & Glucose Transport	0.264725
T_EP	Glycolysis & Glucose Transport	0.318179
T_EP	Glycolysis & Glucose Transport	0.275298
T_EP	Glycolysis & Glucose Transport	0.413473
T_EP	Glycolysis & Glucose Transport	0.384399
T_EP	Glycolysis & Glucose Transport	0.398182
N_EP	Glycolysis & Glucose Transport	0.346383
N_EP	Glycolysis & Glucose Transport	0.309065
N_EP	Glycolysis & Glucose Transport	0.294273
T_EP	Glycolysis & Glucose Transport	0.334628
T_EP	Glycolysis & Glucose Transport	0.350851
T_EP	Glycolysis & Glucose Transport	0.353989
N_EP	Glycolysis & Glucose Transport	0.203787
N_EP	Glycolysis & Glucose Transport	0.14501
N_EP	Glycolysis & Glucose Transport	0.240291
T_EP	Glycolysis & Glucose Transport	0.422103
T_EP	Glycolysis & Glucose Transport	0.420282
T_EP	Glycolysis & Glucose Transport	0.381041
N_EP	Glycolysis & Glucose Transport	0.341367
N_EP	Glycolysis & Glucose Transport	0.363494
N_EP	Glycolysis & Glucose Transport	0.322663
T_EP	Glycosylation	0.457827
T_EP	Glycosylation	0.518525
T_EP	Glycosylation	0.329131
T_EP	Glycosylation	0.504265
T_EP	Glycosylation	0.503204
T_EP	Glycosylation	0.500459
N_EP	Glycosylation	0.445851
N_EP	Glycosylation	0.581613
N_EP	Glycosylation	0.370348
T_EP	Glycosylation	0.423023
T_EP	Glycosylation	0.576098
T_EP	Glycosylation	0.40168
T_EP	Glycosylation	0.444828
T_EP	Glycosylation	0.39662
T_EP	Glycosylation	0.47268
N_EP	Glycosylation	0.432533
N_EP	Glycosylation	0.505217
N_EP	Glycosylation	0.450812
T_EP	Glycosylation	0.485536
T_EP	Glycosylation	0.465248
T_EP	Glycosylation	0.460409
N_EP	Glycosylation	0.344013
N_EP	Glycosylation	0.319035
N_EP	Glycosylation	0.458681
T_EP	Glycosylation	0.575803
T_EP	Glycosylation	0.550858
T_EP	Glycosylation	0.586525
N_EP	Glycosylation	0.467712
N_EP	Glycosylation	0.488777
N_EP	Glycosylation	0.482563
T_EP	Glycosylation	0.60662
T_EP	Glycosylation	0.645941
T_EP	Glycosylation	0.622839
N_EP	Glycosylation	0.400146
N_EP	Glycosylation	0.534325
N_EP	Glycosylation	0.317679
N_EP	Glycosylation	0.200631
N_EP	Glycosylation	0.429077
N_EP	Glycosylation	0.503142
T_EP	Glycosylation	0.40609
T_EP	Glycosylation	0.48689
T_EP	Glycosylation	0.539063
T_EP	Glycosylation	0.623307
T_EP	Glycosylation	0.629113
T_EP	Glycosylation	0.629118
N_EP	Glycosylation	0.463673
N_EP	Glycosylation	0.510443
N_EP	Glycosylation	0.429972
T_EP	Glycosylation	0.565065
T_EP	Glycosylation	0.564276
T_EP	Glycosylation	0.602384
T_EP	Glycosylation	0.48805
T_EP	Glycosylation	0.652331
T_EP	Glycosylation	0.473429
T_EP	Glycosylation	0.665116
T_EP	Glycosylation	0.652688
N_EP	Glycosylation	0.498024
N_EP	Glycosylation	0.523624
N_EP	Glycosylation	0.511443
T_EP	Glycosylation	0.551908
T_EP	Glycosylation	0.657259
T_EP	Glycosylation	0.548809
T_EP	Glycosylation	0.574845
T_EP	Glycosylation	0.600246
T_EP	Glycosylation	0.524153
N_EP	Glycosylation	0.500677
N_EP	Glycosylation	0.525162
N_EP	Glycosylation	0.503341
T_EP	Glycosylation	0.600272
T_EP	Glycosylation	0.534161
T_EP	Glycosylation	0.579815
T_EP	Glycosylation	0.596526
T_EP	Glycosylation	0.614606
T_EP	Glycosylation	0.626248
N_EP	Glycosylation	0.579954
N_EP	Glycosylation	0.535552
N_EP	Glycosylation	0.506912
T_EP	Glycosylation	0.556391
T_EP	Glycosylation	0.575889
T_EP	Glycosylation	0.599368
N_EP	Glycosylation	0.423281
N_EP	Glycosylation	0.445505
N_EP	Glycosylation	0.409158
T_EP	Glycosylation	0.485489
T_EP	Glycosylation	0.482181
T_EP	Glycosylation	0.604834
N_EP	Glycosylation	0.527732
N_EP	Glycosylation	0.59058
N_EP	Glycosylation	0.579204
T_EP	IDH1/2	0.348592
T_EP	IDH1/2	0.375965
T_EP	IDH1/2	0.250342
T_EP	IDH1/2	0.369391
T_EP	IDH1/2	0.377021
T_EP	IDH1/2	0.39568
N_EP	IDH1/2	0.371627
N_EP	IDH1/2	0.346067
N_EP	IDH1/2	0.262399
T_EP	IDH1/2	0.185446
T_EP	IDH1/2	0.442254
T_EP	IDH1/2	0.330034
T_EP	IDH1/2	0.472972
T_EP	IDH1/2	0.264339
T_EP	IDH1/2	0.435968
N_EP	IDH1/2	0.389392
N_EP	IDH1/2	0.268933
N_EP	IDH1/2	0.494794
T_EP	IDH1/2	0.299761
T_EP	IDH1/2	0.307357
T_EP	IDH1/2	0.284094
N_EP	IDH1/2	0.295194
N_EP	IDH1/2	0.28426
N_EP	IDH1/2	0.249526
T_EP	IDH1/2	0.405048
T_EP	IDH1/2	0.477539
T_EP	IDH1/2	0.453244
N_EP	IDH1/2	0.298645
N_EP	IDH1/2	0.364445
N_EP	IDH1/2	0.357664
T_EP	IDH1/2	0.437178
T_EP	IDH1/2	0.448473
T_EP	IDH1/2	0.506015
N_EP	IDH1/2	0.25721
N_EP	IDH1/2	0.478458
N_EP	IDH1/2	0.210446
N_EP	IDH1/2	0.0445582
N_EP	IDH1/2	0.226421
N_EP	IDH1/2	0.208444
T_EP	IDH1/2	0.497509
T_EP	IDH1/2	0.412312
T_EP	IDH1/2	0.459556
T_EP	IDH1/2	0.457724
T_EP	IDH1/2	0.427771
T_EP	IDH1/2	0.350664
N_EP	IDH1/2	0.239596
N_EP	IDH1/2	0.159852
N_EP	IDH1/2	0.427873
T_EP	IDH1/2	0.362824
T_EP	IDH1/2	0.326998
T_EP	IDH1/2	0.434143
T_EP	IDH1/2	0.351169
T_EP	IDH1/2	0.500347
T_EP	IDH1/2	0.359123
T_EP	IDH1/2	0.487676
T_EP	IDH1/2	0.487012
N_EP	IDH1/2	0.374616
N_EP	IDH1/2	0.337901
N_EP	IDH1/2	0.310322
T_EP	IDH1/2	0.378661
T_EP	IDH1/2	0.36567
T_EP	IDH1/2	0.215477
T_EP	IDH1/2	0.544951
T_EP	IDH1/2	0.541071
T_EP	IDH1/2	0.564002
N_EP	IDH1/2	0.254653
N_EP	IDH1/2	0.304878
N_EP	IDH1/2	0.361835
T_EP	IDH1/2	0.473142
T_EP	IDH1/2	0.470855
T_EP	IDH1/2	0.476328
T_EP	IDH1/2	0.459689
T_EP	IDH1/2	0.48649
T_EP	IDH1/2	0.45758
N_EP	IDH1/2	0.42698
N_EP	IDH1/2	0.478787
N_EP	IDH1/2	0.4253
T_EP	IDH1/2	0.502172
T_EP	IDH1/2	0.508491
T_EP	IDH1/2	0.478738
N_EP	IDH1/2	0.362006
N_EP	IDH1/2	0.420397
N_EP	IDH1/2	0.391305
T_EP	IDH1/2	0.507811
T_EP	IDH1/2	0.500346
T_EP	IDH1/2	0.486636
N_EP	IDH1/2	0.469187
N_EP	IDH1/2	0.427694
N_EP	IDH1/2	0.454881
T_EP	Lipid Metabolism	0.015722
T_EP	Lipid Metabolism	0.0425096
T_EP	Lipid Metabolism	0.0685267
T_EP	Lipid Metabolism	0.0147942
T_EP	Lipid Metabolism	-0.0220789
T_EP	Lipid Metabolism	0.0115541
N_EP	Lipid Metabolism	0.0443902
N_EP	Lipid Metabolism	0.0673924
N_EP	Lipid Metabolism	0.018371
T_EP	Lipid Metabolism	0.0144655
T_EP	Lipid Metabolism	0.0500437
T_EP	Lipid Metabolism	0.0863822
T_EP	Lipid Metabolism	0.129472
T_EP	Lipid Metabolism	0.0591746
T_EP	Lipid Metabolism	0.108329
N_EP	Lipid Metabolism	0.0651118
N_EP	Lipid Metabolism	0.0754144
N_EP	Lipid Metabolism	0.0911058
T_EP	Lipid Metabolism	0.163052
T_EP	Lipid Metabolism	0.156015
T_EP	Lipid Metabolism	0.167436
N_EP	Lipid Metabolism	0.0980186
N_EP	Lipid Metabolism	0.0411552
N_EP	Lipid Metabolism	0.09416
T_EP	Lipid Metabolism	0.140673
T_EP	Lipid Metabolism	0.0925981
T_EP	Lipid Metabolism	0.0992845
N_EP	Lipid Metabolism	0.0263437
N_EP	Lipid Metabolism	0.141757
N_EP	Lipid Metabolism	0.0806081
T_EP	Lipid Metabolism	0.106856
T_EP	Lipid Metabolism	0.101589
T_EP	Lipid Metabolism	0.12522
N_EP	Lipid Metabolism	0.0861017
N_EP	Lipid Metabolism	0.0670564
N_EP	Lipid Metabolism	0.064218
N_EP	Lipid Metabolism	0.103659
N_EP	Lipid Metabolism	0.0020566
N_EP	Lipid Metabolism	0.103705
T_EP	Lipid Metabolism	0.0839748
T_EP	Lipid Metabolism	0.023616
T_EP	Lipid Metabolism	0.09514
T_EP	Lipid Metabolism	0.133504
T_EP	Lipid Metabolism	0.137832
T_EP	Lipid Metabolism	0.126021
N_EP	Lipid Metabolism	0.0241681
N_EP	Lipid Metabolism	0.111897
N_EP	Lipid Metabolism	0.0994608
T_EP	Lipid Metabolism	0.105655
T_EP	Lipid Metabolism	0.0866429
T_EP	Lipid Metabolism	0.116573
T_EP	Lipid Metabolism	0.00268834
T_EP	Lipid Metabolism	0.085755
T_EP	Lipid Metabolism	0.00696653
T_EP	Lipid Metabolism	0.0906051
T_EP	Lipid Metabolism	0.0785853
N_EP	Lipid Metabolism	0.0733727
N_EP	Lipid Metabolism	0.105787
N_EP	Lipid Metabolism	-0.00805632
T_EP	Lipid Metabolism	0.0993525
T_EP	Lipid Metabolism	0.116329
T_EP	Lipid Metabolism	0.0532371
T_EP	Lipid Metabolism	0.118844
T_EP	Lipid Metabolism	0.142868
T_EP	Lipid Metabolism	0.105482
N_EP	Lipid Metabolism	0.0767004
N_EP	Lipid Metabolism	0.102503
N_EP	Lipid Metabolism	0.0738107
T_EP	Lipid Metabolism	0.103245
T_EP	Lipid Metabolism	0.0775153
T_EP	Lipid Metabolism	0.112307
T_EP	Lipid Metabolism	0.110556
T_EP	Lipid Metabolism	0.122323
T_EP	Lipid Metabolism	0.108869
N_EP	Lipid Metabolism	0.129943
N_EP	Lipid Metabolism	0.119903
N_EP	Lipid Metabolism	0.0958501
T_EP	Lipid Metabolism	0.0916326
T_EP	Lipid Metabolism	0.104792
T_EP	Lipid Metabolism	0.0965261
N_EP	Lipid Metabolism	0.0838284
N_EP	Lipid Metabolism	-0.0138205
N_EP	Lipid Metabolism	0.0163621
T_EP	Lipid Metabolism	0.147474
T_EP	Lipid Metabolism	0.153894
T_EP	Lipid Metabolism	0.147232
N_EP	Lipid Metabolism	0.0254511
N_EP	Lipid Metabolism	0.103087
N_EP	Lipid Metabolism	0.115652
T_EP	Mitochondrial Metabolism / TCA	0.509976
T_EP	Mitochondrial Metabolism / TCA	0.507939
T_EP	Mitochondrial Metabolism / TCA	0.416299
T_EP	Mitochondrial Metabolism / TCA	0.491415
T_EP	Mitochondrial Metabolism / TCA	0.520091
T_EP	Mitochondrial Metabolism / TCA	0.474217
N_EP	Mitochondrial Metabolism / TCA	0.53967
N_EP	Mitochondrial Metabolism / TCA	0.484043
N_EP	Mitochondrial Metabolism / TCA	0.448623
T_EP	Mitochondrial Metabolism / TCA	0.394213
T_EP	Mitochondrial Metabolism / TCA	0.512981
T_EP	Mitochondrial Metabolism / TCA	0.499372
T_EP	Mitochondrial Metabolism / TCA	0.555288
T_EP	Mitochondrial Metabolism / TCA	0.47479
T_EP	Mitochondrial Metabolism / TCA	0.523018
N_EP	Mitochondrial Metabolism / TCA	0.441796
N_EP	Mitochondrial Metabolism / TCA	0.461878
N_EP	Mitochondrial Metabolism / TCA	0.508672
T_EP	Mitochondrial Metabolism / TCA	0.494592
T_EP	Mitochondrial Metabolism / TCA	0.480891
T_EP	Mitochondrial Metabolism / TCA	0.491665
N_EP	Mitochondrial Metabolism / TCA	0.443616
N_EP	Mitochondrial Metabolism / TCA	0.45814
N_EP	Mitochondrial Metabolism / TCA	0.474097
T_EP	Mitochondrial Metabolism / TCA	0.58511
T_EP	Mitochondrial Metabolism / TCA	0.548422
T_EP	Mitochondrial Metabolism / TCA	0.540924
N_EP	Mitochondrial Metabolism / TCA	0.458038
N_EP	Mitochondrial Metabolism / TCA	0.489576
N_EP	Mitochondrial Metabolism / TCA	0.414157
T_EP	Mitochondrial Metabolism / TCA	0.53815
T_EP	Mitochondrial Metabolism / TCA	0.521525
T_EP	Mitochondrial Metabolism / TCA	0.550801
N_EP	Mitochondrial Metabolism / TCA	0.321042
N_EP	Mitochondrial Metabolism / TCA	0.449821
N_EP	Mitochondrial Metabolism / TCA	0.326522
N_EP	Mitochondrial Metabolism / TCA	0.197635
N_EP	Mitochondrial Metabolism / TCA	0.377951
N_EP	Mitochondrial Metabolism / TCA	0.339145
T_EP	Mitochondrial Metabolism / TCA	0.538521
T_EP	Mitochondrial Metabolism / TCA	0.426092
T_EP	Mitochondrial Metabolism / TCA	0.528135
T_EP	Mitochondrial Metabolism / TCA	0.522774
T_EP	Mitochondrial Metabolism / TCA	0.532746
T_EP	Mitochondrial Metabolism / TCA	0.471012
N_EP	Mitochondrial Metabolism / TCA	0.431564
N_EP	Mitochondrial Metabolism / TCA	0.399441
N_EP	Mitochondrial Metabolism / TCA	0.35388
T_EP	Mitochondrial Metabolism / TCA	0.501901
T_EP	Mitochondrial Metabolism / TCA	0.488115
T_EP	Mitochondrial Metabolism / TCA	0.495196
T_EP	Mitochondrial Metabolism / TCA	0.472649
T_EP	Mitochondrial Metabolism / TCA	0.519506
T_EP	Mitochondrial Metabolism / TCA	0.417872
T_EP	Mitochondrial Metabolism / TCA	0.508024
T_EP	Mitochondrial Metabolism / TCA	0.511577
N_EP	Mitochondrial Metabolism / TCA	0.444658
N_EP	Mitochondrial Metabolism / TCA	0.370176
N_EP	Mitochondrial Metabolism / TCA	0.292215
T_EP	Mitochondrial Metabolism / TCA	0.427146
T_EP	Mitochondrial Metabolism / TCA	0.455841
T_EP	Mitochondrial Metabolism / TCA	0.326986
T_EP	Mitochondrial Metabolism / TCA	0.557452
T_EP	Mitochondrial Metabolism / TCA	0.537393
T_EP	Mitochondrial Metabolism / TCA	0.546314
N_EP	Mitochondrial Metabolism / TCA	0.362452
N_EP	Mitochondrial Metabolism / TCA	0.3551
N_EP	Mitochondrial Metabolism / TCA	0.40274
T_EP	Mitochondrial Metabolism / TCA	0.503634
T_EP	Mitochondrial Metabolism / TCA	0.485691
T_EP	Mitochondrial Metabolism / TCA	0.49079
T_EP	Mitochondrial Metabolism / TCA	0.513761
T_EP	Mitochondrial Metabolism / TCA	0.507645
T_EP	Mitochondrial Metabolism / TCA	0.510204
N_EP	Mitochondrial Metabolism / TCA	0.4728
N_EP	Mitochondrial Metabolism / TCA	0.44809
N_EP	Mitochondrial Metabolism / TCA	0.449262
T_EP	Mitochondrial Metabolism / TCA	0.504084
T_EP	Mitochondrial Metabolism / TCA	0.511153
T_EP	Mitochondrial Metabolism / TCA	0.524963
N_EP	Mitochondrial Metabolism / TCA	0.40172
N_EP	Mitochondrial Metabolism / TCA	0.404576
N_EP	Mitochondrial Metabolism / TCA	0.455313
T_EP	Mitochondrial Metabolism / TCA	0.473869
T_EP	Mitochondrial Metabolism / TCA	0.473894
T_EP	Mitochondrial Metabolism / TCA	0.463486
N_EP	Mitochondrial Metabolism / TCA	0.390467
N_EP	Mitochondrial Metabolism / TCA	0.361169
N_EP	Mitochondrial Metabolism / TCA	0.331095
T_EP	Nucleotide Synthesis	0.319001
T_EP	Nucleotide Synthesis	0.310751
T_EP	Nucleotide Synthesis	0.194866
T_EP	Nucleotide Synthesis	0.349459
T_EP	Nucleotide Synthesis	0.379696
T_EP	Nucleotide Synthesis	0.281964
N_EP	Nucleotide Synthesis	0.0640301
N_EP	Nucleotide Synthesis	0.0486134
N_EP	Nucleotide Synthesis	0.145992
T_EP	Nucleotide Synthesis	0.0135308
T_EP	Nucleotide Synthesis	0.227701
T_EP	Nucleotide Synthesis	0.152781
T_EP	Nucleotide Synthesis	0.24101
T_EP	Nucleotide Synthesis	0.224431
T_EP	Nucleotide Synthesis	0.243063
N_EP	Nucleotide Synthesis	0.0936715
N_EP	Nucleotide Synthesis	0.0987745
N_EP	Nucleotide Synthesis	0.116763
T_EP	Nucleotide Synthesis	0.281269
T_EP	Nucleotide Synthesis	0.243897
T_EP	Nucleotide Synthesis	0.219459
N_EP	Nucleotide Synthesis	0.166398
N_EP	Nucleotide Synthesis	0.129382
N_EP	Nucleotide Synthesis	0.1049
T_EP	Nucleotide Synthesis	0.183392
T_EP	Nucleotide Synthesis	0.148448
T_EP	Nucleotide Synthesis	0.128952
N_EP	Nucleotide Synthesis	0.178992
N_EP	Nucleotide Synthesis	0.224419
N_EP	Nucleotide Synthesis	0.0726506
T_EP	Nucleotide Synthesis	0.221122
T_EP	Nucleotide Synthesis	0.244033
T_EP	Nucleotide Synthesis	0.233172
N_EP	Nucleotide Synthesis	0.170427
N_EP	Nucleotide Synthesis	0.229891
N_EP	Nucleotide Synthesis	0.283415
N_EP	Nucleotide Synthesis	0.101834
N_EP	Nucleotide Synthesis	0.119508
N_EP	Nucleotide Synthesis	0.239701
T_EP	Nucleotide Synthesis	0.334281
T_EP	Nucleotide Synthesis	0.30832
T_EP	Nucleotide Synthesis	0.451959
T_EP	Nucleotide Synthesis	0.258854
T_EP	Nucleotide Synthesis	0.238127
T_EP	Nucleotide Synthesis	0.141106
N_EP	Nucleotide Synthesis	0.100252
N_EP	Nucleotide Synthesis	-0.0278149
N_EP	Nucleotide Synthesis	0.146886
T_EP	Nucleotide Synthesis	0.243608
T_EP	Nucleotide Synthesis	0.221103
T_EP	Nucleotide Synthesis	0.076407
T_EP	Nucleotide Synthesis	0.152389
T_EP	Nucleotide Synthesis	0.189985
T_EP	Nucleotide Synthesis	0.132498
T_EP	Nucleotide Synthesis	0.319158
T_EP	Nucleotide Synthesis	0.228809
N_EP	Nucleotide Synthesis	0.118436
N_EP	Nucleotide Synthesis	0.123453
N_EP	Nucleotide Synthesis	0.137129
T_EP	Nucleotide Synthesis	0.199427
T_EP	Nucleotide Synthesis	0.197343
T_EP	Nucleotide Synthesis	0.156658
T_EP	Nucleotide Synthesis	0.136643
T_EP	Nucleotide Synthesis	0.102962
T_EP	Nucleotide Synthesis	0.242146
N_EP	Nucleotide Synthesis	-0.066652
N_EP	Nucleotide Synthesis	0.13037
N_EP	Nucleotide Synthesis	0.0961659
T_EP	Nucleotide Synthesis	0.15513
T_EP	Nucleotide Synthesis	0.201956
T_EP	Nucleotide Synthesis	0.138972
T_EP	Nucleotide Synthesis	0.174017
T_EP	Nucleotide Synthesis	0.174362
T_EP	Nucleotide Synthesis	0.164623
N_EP	Nucleotide Synthesis	0.0387952
N_EP	Nucleotide Synthesis	0.00915712
N_EP	Nucleotide Synthesis	0.0359054
T_EP	Nucleotide Synthesis	0.252159
T_EP	Nucleotide Synthesis	0.229082
T_EP	Nucleotide Synthesis	0.10447
N_EP	Nucleotide Synthesis	0.145457
N_EP	Nucleotide Synthesis	0.0950996
N_EP	Nucleotide Synthesis	0.193013
T_EP	Nucleotide Synthesis	0.283994
T_EP	Nucleotide Synthesis	0.269549
T_EP	Nucleotide Synthesis	0.268401
N_EP	Nucleotide Synthesis	0.0590817
N_EP	Nucleotide Synthesis	0.0360675
N_EP	Nucleotide Synthesis	0.000954143
T_EP	Pentose Phosphate	0.303106
T_EP	Pentose Phosphate	0.319188
T_EP	Pentose Phosphate	0.195842
T_EP	Pentose Phosphate	0.362685
T_EP	Pentose Phosphate	0.380887
T_EP	Pentose Phosphate	0.302219
N_EP	Pentose Phosphate	0.138043
N_EP	Pentose Phosphate	0.210368
N_EP	Pentose Phosphate	0.184141
T_EP	Pentose Phosphate	-0.0150937
T_EP	Pentose Phosphate	0.339659
T_EP	Pentose Phosphate	0.113055
T_EP	Pentose Phosphate	0.341683
T_EP	Pentose Phosphate	0.289147
T_EP	Pentose Phosphate	0.431599
N_EP	Pentose Phosphate	0.204002
N_EP	Pentose Phosphate	-0.0336087
N_EP	Pentose Phosphate	0.307896
T_EP	Pentose Phosphate	0.125824
T_EP	Pentose Phosphate	0.0283673
T_EP	Pentose Phosphate	0.130634
N_EP	Pentose Phosphate	-0.026322
N_EP	Pentose Phosphate	-0.103685
N_EP	Pentose Phosphate	-0.0785038
T_EP	Pentose Phosphate	0.345871
T_EP	Pentose Phosphate	0.323041
T_EP	Pentose Phosphate	0.369057
N_EP	Pentose Phosphate	0.0140384
N_EP	Pentose Phosphate	0.251224
N_EP	Pentose Phosphate	0.126302
T_EP	Pentose Phosphate	0.417138
T_EP	Pentose Phosphate	0.433148
T_EP	Pentose Phosphate	0.416246
N_EP	Pentose Phosphate	0.324906
N_EP	Pentose Phosphate	0.0773329
N_EP	Pentose Phosphate	-0.00773927
N_EP	Pentose Phosphate	0.109859
N_EP	Pentose Phosphate	0.0853344
N_EP	Pentose Phosphate	0.279024
T_EP	Pentose Phosphate	0.389679
T_EP	Pentose Phosphate	0.368266
T_EP	Pentose Phosphate	0.388959
T_EP	Pentose Phosphate	0.376903
T_EP	Pentose Phosphate	0.3756
T_EP	Pentose Phosphate	0.226039
N_EP	Pentose Phosphate	0.0490798
N_EP	Pentose Phosphate	0.0764312
N_EP	Pentose Phosphate	0.259608
T_EP	Pentose Phosphate	0.384821
T_EP	Pentose Phosphate	0.405273
T_EP	Pentose Phosphate	0.387148
T_EP	Pentose Phosphate	0.227814
T_EP	Pentose Phosphate	0.385909
T_EP	Pentose Phosphate	0.313408
T_EP	Pentose Phosphate	0.413962
T_EP	Pentose Phosphate	0.400265
N_EP	Pentose Phosphate	0.430702
N_EP	Pentose Phosphate	0.0934683
N_EP	Pentose Phosphate	0.18147
T_EP	Pentose Phosphate	0.277601
T_EP	Pentose Phosphate	0.319679
T_EP	Pentose Phosphate	0.15138
T_EP	Pentose Phosphate	0.423532
T_EP	Pentose Phosphate	0.358573
T_EP	Pentose Phosphate	0.4494
N_EP	Pentose Phosphate	0.0571075
N_EP	Pentose Phosphate	0.314601
N_EP	Pentose Phosphate	0.124518
T_EP	Pentose Phosphate	0.297041
T_EP	Pentose Phosphate	0.371306
T_EP	Pentose Phosphate	0.316924
T_EP	Pentose Phosphate	0.442161
T_EP	Pentose Phosphate	0.416861
T_EP	Pentose Phosphate	0.443157
N_EP	Pentose Phosphate	0.268868
N_EP	Pentose Phosphate	0.198508
N_EP	Pentose Phosphate	0.274124
T_EP	Pentose Phosphate	0.527283
T_EP	Pentose Phosphate	0.524197
T_EP	Pentose Phosphate	0.519181
N_EP	Pentose Phosphate	0.135846
N_EP	Pentose Phosphate	0.214008
N_EP	Pentose Phosphate	0.32793
T_EP	Pentose Phosphate	0.469067
T_EP	Pentose Phosphate	0.492502
T_EP	Pentose Phosphate	0.383006
N_EP	Pentose Phosphate	0.26761
N_EP	Pentose Phosphate	0.230602
N_EP	Pentose Phosphate	0.232208
T_EP	Tryptophan & Kynurenine Metabolism	0.00142342
T_EP	Tryptophan & Kynurenine Metabolism	-0.0184271
T_EP	Tryptophan & Kynurenine Metabolism	-0.243611
T_EP	Tryptophan & Kynurenine Metabolism	0.00236334
T_EP	Tryptophan & Kynurenine Metabolism	0.0613365
T_EP	Tryptophan & Kynurenine Metabolism	-0.124348
N_EP	Tryptophan & Kynurenine Metabolism	-0.0181501
N_EP	Tryptophan & Kynurenine Metabolism	-0.0164706
N_EP	Tryptophan & Kynurenine Metabolism	-0.15318
T_EP	Tryptophan & Kynurenine Metabolism	-0.176569
T_EP	Tryptophan & Kynurenine Metabolism	0.0456029
T_EP	Tryptophan & Kynurenine Metabolism	-0.260219
T_EP	Tryptophan & Kynurenine Metabolism	0.043272
T_EP	Tryptophan & Kynurenine Metabolism	0.00343144
T_EP	Tryptophan & Kynurenine Metabolism	0.010367
N_EP	Tryptophan & Kynurenine Metabolism	-0.0693391
N_EP	Tryptophan & Kynurenine Metabolism	-0.153971
N_EP	Tryptophan & Kynurenine Metabolism	-0.0522562
T_EP	Tryptophan & Kynurenine Metabolism	0.0921096
T_EP	Tryptophan & Kynurenine Metabolism	0.0887718
T_EP	Tryptophan & Kynurenine Metabolism	0.12169
N_EP	Tryptophan & Kynurenine Metabolism	0.0535291
N_EP	Tryptophan & Kynurenine Metabolism	-0.324667
N_EP	Tryptophan & Kynurenine Metabolism	0.0614393
T_EP	Tryptophan & Kynurenine Metabolism	-0.180043
T_EP	Tryptophan & Kynurenine Metabolism	-0.164248
T_EP	Tryptophan & Kynurenine Metabolism	-0.0489663
N_EP	Tryptophan & Kynurenine Metabolism	0.0817349
N_EP	Tryptophan & Kynurenine Metabolism	0.0683471
N_EP	Tryptophan & Kynurenine Metabolism	-0.0137219
T_EP	Tryptophan & Kynurenine Metabolism	0.170299
T_EP	Tryptophan & Kynurenine Metabolism	0.114514
T_EP	Tryptophan & Kynurenine Metabolism	0.151041
N_EP	Tryptophan & Kynurenine Metabolism	0.300722
N_EP	Tryptophan & Kynurenine Metabolism	-0.118346
N_EP	Tryptophan & Kynurenine Metabolism	0.232146
N_EP	Tryptophan & Kynurenine Metabolism	-0.0822194
N_EP	Tryptophan & Kynurenine Metabolism	0.20029
N_EP	Tryptophan & Kynurenine Metabolism	0.130284
T_EP	Tryptophan & Kynurenine Metabolism	-0.0574675
T_EP	Tryptophan & Kynurenine Metabolism	0.25883
T_EP	Tryptophan & Kynurenine Metabolism	0.0859929
T_EP	Tryptophan & Kynurenine Metabolism	-0.0289756
T_EP	Tryptophan & Kynurenine Metabolism	0.0484208
T_EP	Tryptophan & Kynurenine Metabolism	-0.00468799
N_EP	Tryptophan & Kynurenine Metabolism	0.0165515
N_EP	Tryptophan & Kynurenine Metabolism	-0.334884
N_EP	Tryptophan & Kynurenine Metabolism	0.12127
T_EP	Tryptophan & Kynurenine Metabolism	-0.0357128
T_EP	Tryptophan & Kynurenine Metabolism	-0.00144099
T_EP	Tryptophan & Kynurenine Metabolism	-0.146241
T_EP	Tryptophan & Kynurenine Metabolism	-0.145479
T_EP	Tryptophan & Kynurenine Metabolism	0.0677926
T_EP	Tryptophan & Kynurenine Metabolism	-0.0894172
T_EP	Tryptophan & Kynurenine Metabolism	0.0705389
T_EP	Tryptophan & Kynurenine Metabolism	0.0403838
N_EP	Tryptophan & Kynurenine Metabolism	0.0319182
N_EP	Tryptophan & Kynurenine Metabolism	0.0899924
N_EP	Tryptophan & Kynurenine Metabolism	0.162594
T_EP	Tryptophan & Kynurenine Metabolism	0.0380664
T_EP	Tryptophan & Kynurenine Metabolism	-0.0352974
T_EP	Tryptophan & Kynurenine Metabolism	0.248163
T_EP	Tryptophan & Kynurenine Metabolism	-0.0298299
T_EP	Tryptophan & Kynurenine Metabolism	-0.0788165
T_EP	Tryptophan & Kynurenine Metabolism	-0.140008
N_EP	Tryptophan & Kynurenine Metabolism	-0.0954145
N_EP	Tryptophan & Kynurenine Metabolism	-0.250137
N_EP	Tryptophan & Kynurenine Metabolism	-0.0912595
T_EP	Tryptophan & Kynurenine Metabolism	-0.158299
T_EP	Tryptophan & Kynurenine Metabolism	-0.221265
T_EP	Tryptophan & Kynurenine Metabolism	-0.190779
T_EP	Tryptophan & Kynurenine Metabolism	-0.287259
T_EP	Tryptophan & Kynurenine Metabolism	-0.158349
T_EP	Tryptophan & Kynurenine Metabolism	0.061267
N_EP	Tryptophan & Kynurenine Metabolism	-0.105075
N_EP	Tryptophan & Kynurenine Metabolism	-0.125888
N_EP	Tryptophan & Kynurenine Metabolism	-0.127429
T_EP	Tryptophan & Kynurenine Metabolism	-0.16814
T_EP	Tryptophan & Kynurenine Metabolism	-0.108912
T_EP	Tryptophan & Kynurenine Metabolism	-0.163165
N_EP	Tryptophan & Kynurenine Metabolism	0.0177719
N_EP	Tryptophan & Kynurenine Metabolism	-0.00872139
N_EP	Tryptophan & Kynurenine Metabolism	-0.220626
T_EP	Tryptophan & Kynurenine Metabolism	-0.129131
T_EP	Tryptophan & Kynurenine Metabolism	-0.110893
T_EP	Tryptophan & Kynurenine Metabolism	-0.0793223
N_EP	Tryptophan & Kynurenine Metabolism	-0.306648
N_EP	Tryptophan & Kynurenine Metabolism	-0.140973
N_EP	Tryptophan & Kynurenine Metabolism	-0.21741
T_EP	Vitamin & Cofactor Metabolism	0.126365
T_EP	Vitamin & Cofactor Metabolism	0.115689
T_EP	Vitamin & Cofactor Metabolism	0.19761
T_EP	Vitamin & Cofactor Metabolism	0.0550748
T_EP	Vitamin & Cofactor Metabolism	0.0894867
T_EP	Vitamin & Cofactor Metabolism	0.158174
N_EP	Vitamin & Cofactor Metabolism	0.0495949
N_EP	Vitamin & Cofactor Metabolism	0.0792474
N_EP	Vitamin & Cofactor Metabolism	0.00658687
T_EP	Vitamin & Cofactor Metabolism	-0.0299082
T_EP	Vitamin & Cofactor Metabolism	0.0236277
T_EP	Vitamin & Cofactor Metabolism	0.0104939
T_EP	Vitamin & Cofactor Metabolism	0.0807454
T_EP	Vitamin & Cofactor Metabolism	-0.0812916
T_EP	Vitamin & Cofactor Metabolism	0.0626241
N_EP	Vitamin & Cofactor Metabolism	0.00620377
N_EP	Vitamin & Cofactor Metabolism	-0.00676847
N_EP	Vitamin & Cofactor Metabolism	0.0225328
T_EP	Vitamin & Cofactor Metabolism	0.11703
T_EP	Vitamin & Cofactor Metabolism	0.105311
T_EP	Vitamin & Cofactor Metabolism	0.102752
N_EP	Vitamin & Cofactor Metabolism	0.0124091
N_EP	Vitamin & Cofactor Metabolism	0.0584697
N_EP	Vitamin & Cofactor Metabolism	0.0648805
T_EP	Vitamin & Cofactor Metabolism	0.110206
T_EP	Vitamin & Cofactor Metabolism	0.0111442
T_EP	Vitamin & Cofactor Metabolism	-0.0254812
N_EP	Vitamin & Cofactor Metabolism	-0.0351877
N_EP	Vitamin & Cofactor Metabolism	-0.0236149
N_EP	Vitamin & Cofactor Metabolism	0.0199471
T_EP	Vitamin & Cofactor Metabolism	0.111886
T_EP	Vitamin & Cofactor Metabolism	0.0986434
T_EP	Vitamin & Cofactor Metabolism	0.0827253
N_EP	Vitamin & Cofactor Metabolism	0.143672
N_EP	Vitamin & Cofactor Metabolism	0.10594
N_EP	Vitamin & Cofactor Metabolism	0.0626951
N_EP	Vitamin & Cofactor Metabolism	0.170963
N_EP	Vitamin & Cofactor Metabolism	-0.0522064
N_EP	Vitamin & Cofactor Metabolism	0.00425917
T_EP	Vitamin & Cofactor Metabolism	-0.0574263
T_EP	Vitamin & Cofactor Metabolism	-0.000485517
T_EP	Vitamin & Cofactor Metabolism	0.0472771
T_EP	Vitamin & Cofactor Metabolism	0.10955
T_EP	Vitamin & Cofactor Metabolism	0.106238
T_EP	Vitamin & Cofactor Metabolism	0.12874
N_EP	Vitamin & Cofactor Metabolism	0.0151947
N_EP	Vitamin & Cofactor Metabolism	0.0614647
N_EP	Vitamin & Cofactor Metabolism	0.0633758
T_EP	Vitamin & Cofactor Metabolism	0.11257
T_EP	Vitamin & Cofactor Metabolism	0.138758
T_EP	Vitamin & Cofactor Metabolism	0.132185
T_EP	Vitamin & Cofactor Metabolism	0.031742
T_EP	Vitamin & Cofactor Metabolism	0.0790021
T_EP	Vitamin & Cofactor Metabolism	0.0191418
T_EP	Vitamin & Cofactor Metabolism	0.115841
T_EP	Vitamin & Cofactor Metabolism	0.122859
N_EP	Vitamin & Cofactor Metabolism	0.0734539
N_EP	Vitamin & Cofactor Metabolism	0.00885178
N_EP	Vitamin & Cofactor Metabolism	0.104449
T_EP	Vitamin & Cofactor Metabolism	0.0396884
T_EP	Vitamin & Cofactor Metabolism	0.09961
T_EP	Vitamin & Cofactor Metabolism	0.0289036
T_EP	Vitamin & Cofactor Metabolism	0.0757942
T_EP	Vitamin & Cofactor Metabolism	0.0673809
T_EP	Vitamin & Cofactor Metabolism	0.101968
N_EP	Vitamin & Cofactor Metabolism	-0.0375406
N_EP	Vitamin & Cofactor Metabolism	-0.0627629
N_EP	Vitamin & Cofactor Metabolism	-0.0900359
T_EP	Vitamin & Cofactor Metabolism	0.0464384
T_EP	Vitamin & Cofactor Metabolism	0.0575363
T_EP	Vitamin & Cofactor Metabolism	0.0399059
T_EP	Vitamin & Cofactor Metabolism	0.0374544
T_EP	Vitamin & Cofactor Metabolism	0.0815819
T_EP	Vitamin & Cofactor Metabolism	0.0994061
N_EP	Vitamin & Cofactor Metabolism	0.0406085
N_EP	Vitamin & Cofactor Metabolism	-0.0381305
N_EP	Vitamin & Cofactor Metabolism	-0.053138
T_EP	Vitamin & Cofactor Metabolism	0.0625494
T_EP	Vitamin & Cofactor Metabolism	0.0857598
T_EP	Vitamin & Cofactor Metabolism	0.0627443
N_EP	Vitamin & Cofactor Metabolism	-0.0286262
N_EP	Vitamin & Cofactor Metabolism	0.00529994
N_EP	Vitamin & Cofactor Metabolism	0.00267304
T_EP	Vitamin & Cofactor Metabolism	0.0402727
T_EP	Vitamin & Cofactor Metabolism	0.0524412
T_EP	Vitamin & Cofactor Metabolism	0.0597395
N_EP	Vitamin & Cofactor Metabolism	-0.0685653
N_EP	Vitamin & Cofactor Metabolism	0.0106204
N_EP	Vitamin & Cofactor Metabolism	-0.00917926
