# Supplementary material for: Spatial deciphering of the transcriptomic heterogeneity of tumor spread through air spaces in lung cancer
Source: Front Pharmacol. 2025 Jul 25;16:1567527. doi: 10.3389/fphar.2025.1567527 (PMC12331751; doi:10.3389/fphar.2025.1567527)
Supplement: Supplementary file 3 [file DataSheet1.zip › Table-S1-S15/Table S11.xlsx]

## Sheet: sheet
Table S11. Pro-AS genes used to construct the prognostic prediction signature.
Gene	Expression
LY6E	High in TN and AS Group
CEACAM6	High in TN and AS Group
HSPB1	High in TN and AS Group
EPCAM	High in TN and AS Group
IFITM1	High in TN and AS Group
GPI	High in TN and AS Group
LDHB	High in TN and AS Group
LCN2	High in TN and AS Group
S100A9	High in TN and AS Group
SOD1	High in TN and AS Group
KRT7	High in TN and AS Group
MMP7	High in TN and AS Group
CCND1	High in TN and AS Group
COL1A1	High in TN and AS Group
