# Supplementary material for: Spatial deciphering of the transcriptomic heterogeneity of tumor spread through air spaces in lung cancer
Source: Front Pharmacol. 2025 Jul 25;16:1567527. doi: 10.3389/fphar.2025.1567527 (PMC12331751; doi:10.3389/fphar.2025.1567527)
Supplement: Supplementary file 3 [file DataSheet1.zip › Table-S1-S15/Table S3.xlsx]

## Sheet: For_TableS3
Table S3 Cell function signature score estimation in tumor and normal groups.
Group	Signature	Score
T_EP	Apoptosis	0.295361
T_EP	Apoptosis	0.315031
T_EP	Apoptosis	0.139417
T_EP	Apoptosis	0.328182
T_EP	Apoptosis	0.377267
T_EP	Apoptosis	0.33924
N_EP	Apoptosis	0.324682
N_EP	Apoptosis	0.310796
N_EP	Apoptosis	0.31264
T_EP	Apoptosis	0.342069
T_EP	Apoptosis	0.395797
T_EP	Apoptosis	0.330597
T_EP	Apoptosis	0.402022
T_EP	Apoptosis	0.352388
T_EP	Apoptosis	0.395649
N_EP	Apoptosis	0.25936
N_EP	Apoptosis	0.330214
N_EP	Apoptosis	0.285707
T_EP	Apoptosis	0.285088
T_EP	Apoptosis	0.287218
T_EP	Apoptosis	0.264505
N_EP	Apoptosis	0.216707
N_EP	Apoptosis	0.29564
N_EP	Apoptosis	0.243275
T_EP	Apoptosis	0.326618
T_EP	Apoptosis	0.381411
T_EP	Apoptosis	0.401398
N_EP	Apoptosis	0.275165
N_EP	Apoptosis	0.385751
N_EP	Apoptosis	0.291662
T_EP	Apoptosis	0.470529
T_EP	Apoptosis	0.456003
T_EP	Apoptosis	0.484304
N_EP	Apoptosis	0.32825
N_EP	Apoptosis	0.315531
N_EP	Apoptosis	0.212991
N_EP	Apoptosis	0.287742
N_EP	Apoptosis	0.252597
N_EP	Apoptosis	0.277296
T_EP	Apoptosis	0.411138
T_EP	Apoptosis	0.3535
T_EP	Apoptosis	0.435861
T_EP	Apoptosis	0.424437
T_EP	Apoptosis	0.447687
T_EP	Apoptosis	0.325849
N_EP	Apoptosis	0.325698
N_EP	Apoptosis	0.293926
N_EP	Apoptosis	0.237774
T_EP	Apoptosis	0.366577
T_EP	Apoptosis	0.417954
T_EP	Apoptosis	0.458325
T_EP	Apoptosis	0.406003
T_EP	Apoptosis	0.478289
T_EP	Apoptosis	0.36112
T_EP	Apoptosis	0.479343
T_EP	Apoptosis	0.480254
N_EP	Apoptosis	0.375007
N_EP	Apoptosis	0.258925
N_EP	Apoptosis	0.285852
T_EP	Apoptosis	0.302256
T_EP	Apoptosis	0.413349
T_EP	Apoptosis	0.253328
T_EP	Apoptosis	0.450195
T_EP	Apoptosis	0.447768
T_EP	Apoptosis	0.4647
N_EP	Apoptosis	0.401855
N_EP	Apoptosis	0.337139
N_EP	Apoptosis	0.410297
T_EP	Apoptosis	0.460105
T_EP	Apoptosis	0.438413
T_EP	Apoptosis	0.464146
T_EP	Apoptosis	0.421739
T_EP	Apoptosis	0.450878
T_EP	Apoptosis	0.47828
N_EP	Apoptosis	0.397073
N_EP	Apoptosis	0.433522
N_EP	Apoptosis	0.473671
T_EP	Apoptosis	0.455041
T_EP	Apoptosis	0.460827
T_EP	Apoptosis	0.464301
N_EP	Apoptosis	0.359654
N_EP	Apoptosis	0.383935
N_EP	Apoptosis	0.388257
T_EP	Apoptosis	0.426029
T_EP	Apoptosis	0.423897
T_EP	Apoptosis	0.418701
N_EP	Apoptosis	0.463722
N_EP	Apoptosis	0.369835
N_EP	Apoptosis	0.433062
T_EP	Autophagy	0.387428
T_EP	Autophagy	0.38052
T_EP	Autophagy	0.238648
T_EP	Autophagy	0.414213
T_EP	Autophagy	0.396424
T_EP	Autophagy	0.403926
N_EP	Autophagy	0.333785
N_EP	Autophagy	0.372032
N_EP	Autophagy	0.370947
T_EP	Autophagy	0.321161
T_EP	Autophagy	0.425878
T_EP	Autophagy	0.338882
T_EP	Autophagy	0.444976
T_EP	Autophagy	0.342762
T_EP	Autophagy	0.414551
N_EP	Autophagy	0.385734
N_EP	Autophagy	0.349828
N_EP	Autophagy	0.369329
T_EP	Autophagy	0.272529
T_EP	Autophagy	0.267063
T_EP	Autophagy	0.295622
N_EP	Autophagy	0.266483
N_EP	Autophagy	0.374854
N_EP	Autophagy	0.338441
T_EP	Autophagy	0.436234
T_EP	Autophagy	0.492211
T_EP	Autophagy	0.459664
N_EP	Autophagy	0.288322
N_EP	Autophagy	0.469749
N_EP	Autophagy	0.431499
T_EP	Autophagy	0.499265
T_EP	Autophagy	0.485833
T_EP	Autophagy	0.546116
N_EP	Autophagy	0.394501
N_EP	Autophagy	0.373857
N_EP	Autophagy	0.302391
N_EP	Autophagy	0.160768
N_EP	Autophagy	0.31168
N_EP	Autophagy	0.314487
T_EP	Autophagy	0.467013
T_EP	Autophagy	0.390483
T_EP	Autophagy	0.486801
T_EP	Autophagy	0.477652
T_EP	Autophagy	0.516679
T_EP	Autophagy	0.374529
N_EP	Autophagy	0.416376
N_EP	Autophagy	0.340312
N_EP	Autophagy	0.417214
T_EP	Autophagy	0.324074
T_EP	Autophagy	0.402799
T_EP	Autophagy	0.451521
T_EP	Autophagy	0.419342
T_EP	Autophagy	0.515596
T_EP	Autophagy	0.32305
T_EP	Autophagy	0.51236
T_EP	Autophagy	0.495827
N_EP	Autophagy	0.389205
N_EP	Autophagy	0.298359
N_EP	Autophagy	0.274969
T_EP	Autophagy	0.390299
T_EP	Autophagy	0.46617
T_EP	Autophagy	0.33288
T_EP	Autophagy	0.561142
T_EP	Autophagy	0.529444
T_EP	Autophagy	0.545833
N_EP	Autophagy	0.374852
N_EP	Autophagy	0.429461
N_EP	Autophagy	0.49354
T_EP	Autophagy	0.530843
T_EP	Autophagy	0.497133
T_EP	Autophagy	0.522087
T_EP	Autophagy	0.519947
T_EP	Autophagy	0.572714
T_EP	Autophagy	0.535659
N_EP	Autophagy	0.449412
N_EP	Autophagy	0.493686
N_EP	Autophagy	0.52235
T_EP	Autophagy	0.577257
T_EP	Autophagy	0.58882
T_EP	Autophagy	0.561347
N_EP	Autophagy	0.388239
N_EP	Autophagy	0.361694
N_EP	Autophagy	0.411312
T_EP	Autophagy	0.582091
T_EP	Autophagy	0.557846
T_EP	Autophagy	0.527392
N_EP	Autophagy	0.414212
N_EP	Autophagy	0.373735
N_EP	Autophagy	0.410511
T_EP	Cell Adhesion & Motility	0.19508
T_EP	Cell Adhesion & Motility	0.185581
T_EP	Cell Adhesion & Motility	0.047194
T_EP	Cell Adhesion & Motility	0.191405
T_EP	Cell Adhesion & Motility	0.153557
T_EP	Cell Adhesion & Motility	0.211352
N_EP	Cell Adhesion & Motility	0.174256
N_EP	Cell Adhesion & Motility	0.207273
N_EP	Cell Adhesion & Motility	0.135984
T_EP	Cell Adhesion & Motility	-0.0260573
T_EP	Cell Adhesion & Motility	0.238577
T_EP	Cell Adhesion & Motility	-0.014378
T_EP	Cell Adhesion & Motility	0.232768
T_EP	Cell Adhesion & Motility	0.0657722
T_EP	Cell Adhesion & Motility	0.235458
N_EP	Cell Adhesion & Motility	0.25575
N_EP	Cell Adhesion & Motility	0.245877
N_EP	Cell Adhesion & Motility	0.201069
T_EP	Cell Adhesion & Motility	0.189349
T_EP	Cell Adhesion & Motility	0.165289
T_EP	Cell Adhesion & Motility	0.226013
N_EP	Cell Adhesion & Motility	0.16607
N_EP	Cell Adhesion & Motility	0.216295
N_EP	Cell Adhesion & Motility	0.194821
T_EP	Cell Adhesion & Motility	0.254496
T_EP	Cell Adhesion & Motility	0.251317
T_EP	Cell Adhesion & Motility	0.241001
N_EP	Cell Adhesion & Motility	0.227517
N_EP	Cell Adhesion & Motility	0.253705
N_EP	Cell Adhesion & Motility	0.269008
T_EP	Cell Adhesion & Motility	0.213327
T_EP	Cell Adhesion & Motility	0.234792
T_EP	Cell Adhesion & Motility	0.230795
N_EP	Cell Adhesion & Motility	0.229201
N_EP	Cell Adhesion & Motility	0.20628
N_EP	Cell Adhesion & Motility	0.0166616
N_EP	Cell Adhesion & Motility	-0.00588472
N_EP	Cell Adhesion & Motility	0.247155
N_EP	Cell Adhesion & Motility	0.313495
T_EP	Cell Adhesion & Motility	0.242338
T_EP	Cell Adhesion & Motility	0.245851
T_EP	Cell Adhesion & Motility	0.290053
T_EP	Cell Adhesion & Motility	0.338749
T_EP	Cell Adhesion & Motility	0.351711
T_EP	Cell Adhesion & Motility	0.30597
N_EP	Cell Adhesion & Motility	0.328912
N_EP	Cell Adhesion & Motility	0.269842
N_EP	Cell Adhesion & Motility	0.246604
T_EP	Cell Adhesion & Motility	0.285359
T_EP	Cell Adhesion & Motility	0.324801
T_EP	Cell Adhesion & Motility	0.330687
T_EP	Cell Adhesion & Motility	0.190566
T_EP	Cell Adhesion & Motility	0.319247
T_EP	Cell Adhesion & Motility	0.219384
T_EP	Cell Adhesion & Motility	0.307109
T_EP	Cell Adhesion & Motility	0.317009
N_EP	Cell Adhesion & Motility	0.24665
N_EP	Cell Adhesion & Motility	0.254795
N_EP	Cell Adhesion & Motility	0.19121
T_EP	Cell Adhesion & Motility	0.300597
T_EP	Cell Adhesion & Motility	0.297559
T_EP	Cell Adhesion & Motility	0.285384
T_EP	Cell Adhesion & Motility	0.31331
T_EP	Cell Adhesion & Motility	0.266031
T_EP	Cell Adhesion & Motility	0.318994
N_EP	Cell Adhesion & Motility	0.359657
N_EP	Cell Adhesion & Motility	0.345834
N_EP	Cell Adhesion & Motility	0.37459
T_EP	Cell Adhesion & Motility	0.322469
T_EP	Cell Adhesion & Motility	0.337187
T_EP	Cell Adhesion & Motility	0.320105
T_EP	Cell Adhesion & Motility	0.323437
T_EP	Cell Adhesion & Motility	0.32045
T_EP	Cell Adhesion & Motility	0.272202
N_EP	Cell Adhesion & Motility	0.377359
N_EP	Cell Adhesion & Motility	0.393452
N_EP	Cell Adhesion & Motility	0.412972
T_EP	Cell Adhesion & Motility	0.344302
T_EP	Cell Adhesion & Motility	0.353138
T_EP	Cell Adhesion & Motility	0.334806
N_EP	Cell Adhesion & Motility	0.184382
N_EP	Cell Adhesion & Motility	0.212216
N_EP	Cell Adhesion & Motility	0.257618
T_EP	Cell Adhesion & Motility	0.342483
T_EP	Cell Adhesion & Motility	0.350989
T_EP	Cell Adhesion & Motility	0.375187
N_EP	Cell Adhesion & Motility	0.351453
N_EP	Cell Adhesion & Motility	0.252924
N_EP	Cell Adhesion & Motility	0.313329
T_EP	Cell Cycle	0.157484
T_EP	Cell Cycle	0.160714
T_EP	Cell Cycle	0.0607281
T_EP	Cell Cycle	0.190879
T_EP	Cell Cycle	0.286943
T_EP	Cell Cycle	0.124332
N_EP	Cell Cycle	0.0643952
N_EP	Cell Cycle	0.0767343
N_EP	Cell Cycle	0.0665959
T_EP	Cell Cycle	0.154616
T_EP	Cell Cycle	0.21469
T_EP	Cell Cycle	0.112327
T_EP	Cell Cycle	0.212381
T_EP	Cell Cycle	0.0708816
T_EP	Cell Cycle	0.218462
N_EP	Cell Cycle	0.112552
N_EP	Cell Cycle	0.136873
N_EP	Cell Cycle	0.171413
T_EP	Cell Cycle	0.16028
T_EP	Cell Cycle	0.132945
T_EP	Cell Cycle	0.148599
N_EP	Cell Cycle	0.103066
N_EP	Cell Cycle	0.123469
N_EP	Cell Cycle	0.100301
T_EP	Cell Cycle	0.211081
T_EP	Cell Cycle	0.228437
T_EP	Cell Cycle	0.228046
N_EP	Cell Cycle	0.145995
N_EP	Cell Cycle	0.125293
N_EP	Cell Cycle	0.104085
T_EP	Cell Cycle	0.235272
T_EP	Cell Cycle	0.251935
T_EP	Cell Cycle	0.268703
N_EP	Cell Cycle	0.197978
N_EP	Cell Cycle	0.161131
N_EP	Cell Cycle	0.137946
N_EP	Cell Cycle	0.131766
N_EP	Cell Cycle	0.0625201
N_EP	Cell Cycle	0.0825356
T_EP	Cell Cycle	0.487115
T_EP	Cell Cycle	0.37546
T_EP	Cell Cycle	0.525106
T_EP	Cell Cycle	0.25643
T_EP	Cell Cycle	0.229536
T_EP	Cell Cycle	0.130431
N_EP	Cell Cycle	0.138354
N_EP	Cell Cycle	0.122721
N_EP	Cell Cycle	0.11415
T_EP	Cell Cycle	0.20968
T_EP	Cell Cycle	0.258347
T_EP	Cell Cycle	0.23471
T_EP	Cell Cycle	0.163297
T_EP	Cell Cycle	0.272616
T_EP	Cell Cycle	0.100994
T_EP	Cell Cycle	0.293636
T_EP	Cell Cycle	0.261362
N_EP	Cell Cycle	0.119943
N_EP	Cell Cycle	0.138698
N_EP	Cell Cycle	0.210811
T_EP	Cell Cycle	0.130073
T_EP	Cell Cycle	0.186416
T_EP	Cell Cycle	0.148939
T_EP	Cell Cycle	0.22355
T_EP	Cell Cycle	0.241481
T_EP	Cell Cycle	0.253309
N_EP	Cell Cycle	0.126017
N_EP	Cell Cycle	0.133781
N_EP	Cell Cycle	0.157458
T_EP	Cell Cycle	0.280298
T_EP	Cell Cycle	0.234099
T_EP	Cell Cycle	0.248465
T_EP	Cell Cycle	0.213816
T_EP	Cell Cycle	0.234241
T_EP	Cell Cycle	0.253946
N_EP	Cell Cycle	0.153993
N_EP	Cell Cycle	0.145704
N_EP	Cell Cycle	0.14428
T_EP	Cell Cycle	0.254163
T_EP	Cell Cycle	0.262518
T_EP	Cell Cycle	0.231256
N_EP	Cell Cycle	0.118451
N_EP	Cell Cycle	0.0633825
N_EP	Cell Cycle	0.132712
T_EP	Cell Cycle	0.27325
T_EP	Cell Cycle	0.265297
T_EP	Cell Cycle	0.261535
N_EP	Cell Cycle	0.117777
N_EP	Cell Cycle	0.138978
N_EP	Cell Cycle	0.0745519
T_EP	Cilium Assembly	0.0680869
T_EP	Cilium Assembly	0.131246
T_EP	Cilium Assembly	-0.0888048
T_EP	Cilium Assembly	0.225266
T_EP	Cilium Assembly	0.117184
T_EP	Cilium Assembly	-0.0373391
N_EP	Cilium Assembly	0.100337
N_EP	Cilium Assembly	0.192862
N_EP	Cilium Assembly	0.204993
T_EP	Cilium Assembly	0.09026
T_EP	Cilium Assembly	0.115736
T_EP	Cilium Assembly	0.0314193
T_EP	Cilium Assembly	0.126836
T_EP	Cilium Assembly	0.0777107
T_EP	Cilium Assembly	0.176872
N_EP	Cilium Assembly	-0.112505
N_EP	Cilium Assembly	-0.0576422
N_EP	Cilium Assembly	0.0261883
T_EP	Cilium Assembly	0.0503456
T_EP	Cilium Assembly	0.0668849
T_EP	Cilium Assembly	0.129458
N_EP	Cilium Assembly	0.0140057
N_EP	Cilium Assembly	-0.0305755
N_EP	Cilium Assembly	0.0850062
T_EP	Cilium Assembly	0.151848
T_EP	Cilium Assembly	0.220737
T_EP	Cilium Assembly	0.0847607
N_EP	Cilium Assembly	0.0778507
N_EP	Cilium Assembly	0.0798489
N_EP	Cilium Assembly	-0.0920503
T_EP	Cilium Assembly	0.2095
T_EP	Cilium Assembly	0.245276
T_EP	Cilium Assembly	0.300442
N_EP	Cilium Assembly	0.266116
N_EP	Cilium Assembly	0.159867
N_EP	Cilium Assembly	-0.125508
N_EP	Cilium Assembly	0.176922
N_EP	Cilium Assembly	-0.114607
N_EP	Cilium Assembly	0.459466
T_EP	Cilium Assembly	0.41769
T_EP	Cilium Assembly	0.331496
T_EP	Cilium Assembly	0.436262
T_EP	Cilium Assembly	0.0813781
T_EP	Cilium Assembly	0.134954
T_EP	Cilium Assembly	0.0575756
N_EP	Cilium Assembly	0.10158
N_EP	Cilium Assembly	0.349626
N_EP	Cilium Assembly	0.1385
T_EP	Cilium Assembly	0.062025
T_EP	Cilium Assembly	0.201054
T_EP	Cilium Assembly	0.0806284
T_EP	Cilium Assembly	0.259649
T_EP	Cilium Assembly	0.198983
T_EP	Cilium Assembly	0.0772405
T_EP	Cilium Assembly	0.163876
T_EP	Cilium Assembly	0.142998
N_EP	Cilium Assembly	0.112125
N_EP	Cilium Assembly	0.0356227
N_EP	Cilium Assembly	-0.0168171
T_EP	Cilium Assembly	-0.156204
T_EP	Cilium Assembly	0.0597809
T_EP	Cilium Assembly	0.124265
T_EP	Cilium Assembly	0.162305
T_EP	Cilium Assembly	0.189918
T_EP	Cilium Assembly	0.222941
N_EP	Cilium Assembly	-0.0881432
N_EP	Cilium Assembly	0.196217
N_EP	Cilium Assembly	0.333246
T_EP	Cilium Assembly	0.180113
T_EP	Cilium Assembly	0.225714
T_EP	Cilium Assembly	0.157597
T_EP	Cilium Assembly	0.224148
T_EP	Cilium Assembly	0.213662
T_EP	Cilium Assembly	0.203862
N_EP	Cilium Assembly	0.0559973
N_EP	Cilium Assembly	0.126528
N_EP	Cilium Assembly	0.10799
T_EP	Cilium Assembly	0.272646
T_EP	Cilium Assembly	0.257326
T_EP	Cilium Assembly	0.236267
N_EP	Cilium Assembly	0.0479588
N_EP	Cilium Assembly	-0.0581445
N_EP	Cilium Assembly	0.17227
T_EP	Cilium Assembly	0.258255
T_EP	Cilium Assembly	0.261893
T_EP	Cilium Assembly	0.178167
N_EP	Cilium Assembly	0.120045
N_EP	Cilium Assembly	0.0122881
N_EP	Cilium Assembly	0.00250719
T_EP	DNA Damage Repair	0.114348
T_EP	DNA Damage Repair	0.0896784
T_EP	DNA Damage Repair	0.0638604
T_EP	DNA Damage Repair	0.153091
T_EP	DNA Damage Repair	0.170734
T_EP	DNA Damage Repair	0.0690089
N_EP	DNA Damage Repair	0.0339631
N_EP	DNA Damage Repair	0.0205426
N_EP	DNA Damage Repair	-0.00581702
T_EP	DNA Damage Repair	0.0986705
T_EP	DNA Damage Repair	0.0890636
T_EP	DNA Damage Repair	0.00802415
T_EP	DNA Damage Repair	0.061447
T_EP	DNA Damage Repair	0.00492336
T_EP	DNA Damage Repair	0.0614516
N_EP	DNA Damage Repair	0.0506924
N_EP	DNA Damage Repair	0.0286374
N_EP	DNA Damage Repair	0.0685106
T_EP	DNA Damage Repair	0.0524603
T_EP	DNA Damage Repair	0.0523816
T_EP	DNA Damage Repair	0.0415213
N_EP	DNA Damage Repair	0.0584451
N_EP	DNA Damage Repair	-0.0462536
N_EP	DNA Damage Repair	0.0322349
T_EP	DNA Damage Repair	0.132189
T_EP	DNA Damage Repair	0.162142
T_EP	DNA Damage Repair	0.14139
N_EP	DNA Damage Repair	0.0702427
N_EP	DNA Damage Repair	-0.0282242
N_EP	DNA Damage Repair	0.0552692
T_EP	DNA Damage Repair	0.19149
T_EP	DNA Damage Repair	0.198048
T_EP	DNA Damage Repair	0.223763
N_EP	DNA Damage Repair	0.155384
N_EP	DNA Damage Repair	-0.0654595
N_EP	DNA Damage Repair	0.0581227
N_EP	DNA Damage Repair	0.155776
N_EP	DNA Damage Repair	0.162493
N_EP	DNA Damage Repair	-0.100912
T_EP	DNA Damage Repair	0.346158
T_EP	DNA Damage Repair	0.159286
T_EP	DNA Damage Repair	0.293209
T_EP	DNA Damage Repair	0.224949
T_EP	DNA Damage Repair	0.215665
T_EP	DNA Damage Repair	0.0958266
N_EP	DNA Damage Repair	-0.0608998
N_EP	DNA Damage Repair	0.0172172
N_EP	DNA Damage Repair	0.0172865
T_EP	DNA Damage Repair	0.1551
T_EP	DNA Damage Repair	0.17071
T_EP	DNA Damage Repair	0.196471
T_EP	DNA Damage Repair	0.00150233
T_EP	DNA Damage Repair	0.206093
T_EP	DNA Damage Repair	-0.00879483
T_EP	DNA Damage Repair	0.261196
T_EP	DNA Damage Repair	0.220442
N_EP	DNA Damage Repair	-0.0116031
N_EP	DNA Damage Repair	0.00302214
N_EP	DNA Damage Repair	0.140766
T_EP	DNA Damage Repair	0.0704712
T_EP	DNA Damage Repair	0.113981
T_EP	DNA Damage Repair	0.110691
T_EP	DNA Damage Repair	0.156468
T_EP	DNA Damage Repair	0.206405
T_EP	DNA Damage Repair	0.172794
N_EP	DNA Damage Repair	0.00680247
N_EP	DNA Damage Repair	0.063159
N_EP	DNA Damage Repair	0.0257593
T_EP	DNA Damage Repair	0.211536
T_EP	DNA Damage Repair	0.144428
T_EP	DNA Damage Repair	0.202153
T_EP	DNA Damage Repair	0.181357
T_EP	DNA Damage Repair	0.20916
T_EP	DNA Damage Repair	0.183879
N_EP	DNA Damage Repair	0.0396389
N_EP	DNA Damage Repair	0.0555146
N_EP	DNA Damage Repair	0.088959
T_EP	DNA Damage Repair	0.221772
T_EP	DNA Damage Repair	0.245216
T_EP	DNA Damage Repair	0.185218
N_EP	DNA Damage Repair	0.0112784
N_EP	DNA Damage Repair	-0.0379482
N_EP	DNA Damage Repair	0.0272759
T_EP	DNA Damage Repair	0.273133
T_EP	DNA Damage Repair	0.248918
T_EP	DNA Damage Repair	0.221443
N_EP	DNA Damage Repair	-0.00977098
N_EP	DNA Damage Repair	0.0176183
N_EP	DNA Damage Repair	-0.00944609
T_EP	Differentiation	0.299393
T_EP	Differentiation	0.313591
T_EP	Differentiation	0.192902
T_EP	Differentiation	0.316036
T_EP	Differentiation	0.285036
T_EP	Differentiation	0.292256
N_EP	Differentiation	0.204125
N_EP	Differentiation	0.267427
N_EP	Differentiation	0.194195
T_EP	Differentiation	0.173637
T_EP	Differentiation	0.267323
T_EP	Differentiation	0.182788
T_EP	Differentiation	0.26207
T_EP	Differentiation	0.205519
T_EP	Differentiation	0.265881
N_EP	Differentiation	0.248763
N_EP	Differentiation	0.262223
N_EP	Differentiation	0.24922
T_EP	Differentiation	0.233428
T_EP	Differentiation	0.215993
T_EP	Differentiation	0.247675
N_EP	Differentiation	0.255803
N_EP	Differentiation	0.238491
N_EP	Differentiation	0.235284
T_EP	Differentiation	0.322094
T_EP	Differentiation	0.3444
T_EP	Differentiation	0.321253
N_EP	Differentiation	0.219549
N_EP	Differentiation	0.245615
N_EP	Differentiation	0.23255
T_EP	Differentiation	0.295056
T_EP	Differentiation	0.298897
T_EP	Differentiation	0.28852
N_EP	Differentiation	0.214773
N_EP	Differentiation	0.249343
N_EP	Differentiation	0.157366
N_EP	Differentiation	0.0677272
N_EP	Differentiation	0.210572
N_EP	Differentiation	0.221072
T_EP	Differentiation	0.307632
T_EP	Differentiation	0.257408
T_EP	Differentiation	0.360585
T_EP	Differentiation	0.353058
T_EP	Differentiation	0.337865
T_EP	Differentiation	0.278909
N_EP	Differentiation	0.244675
N_EP	Differentiation	0.236429
N_EP	Differentiation	0.247194
T_EP	Differentiation	0.246233
T_EP	Differentiation	0.298241
T_EP	Differentiation	0.384067
T_EP	Differentiation	0.18454
T_EP	Differentiation	0.32448
T_EP	Differentiation	0.206162
T_EP	Differentiation	0.334406
T_EP	Differentiation	0.331484
N_EP	Differentiation	0.248284
N_EP	Differentiation	0.215699
N_EP	Differentiation	0.198221
T_EP	Differentiation	0.186717
T_EP	Differentiation	0.298455
T_EP	Differentiation	0.151955
T_EP	Differentiation	0.323525
T_EP	Differentiation	0.337991
T_EP	Differentiation	0.358703
N_EP	Differentiation	0.309971
N_EP	Differentiation	0.310789
N_EP	Differentiation	0.29681
T_EP	Differentiation	0.365417
T_EP	Differentiation	0.335898
T_EP	Differentiation	0.339744
T_EP	Differentiation	0.31287
T_EP	Differentiation	0.33564
T_EP	Differentiation	0.319504
N_EP	Differentiation	0.292322
N_EP	Differentiation	0.33126
N_EP	Differentiation	0.330133
T_EP	Differentiation	0.379965
T_EP	Differentiation	0.393581
T_EP	Differentiation	0.358018
N_EP	Differentiation	0.173018
N_EP	Differentiation	0.173849
N_EP	Differentiation	0.213942
T_EP	Differentiation	0.373057
T_EP	Differentiation	0.379498
T_EP	Differentiation	0.387751
N_EP	Differentiation	0.300243
N_EP	Differentiation	0.272845
N_EP	Differentiation	0.269773
T_EP	EMT	0.215517
T_EP	EMT	0.224938
T_EP	EMT	0.119455
T_EP	EMT	0.25649
T_EP	EMT	0.230037
T_EP	EMT	0.228753
N_EP	EMT	0.231633
N_EP	EMT	0.267204
N_EP	EMT	0.276357
T_EP	EMT	0.227541
T_EP	EMT	0.294684
T_EP	EMT	0.19182
T_EP	EMT	0.243146
T_EP	EMT	0.276614
T_EP	EMT	0.253182
N_EP	EMT	0.230495
N_EP	EMT	0.262107
N_EP	EMT	0.239898
T_EP	EMT	0.18274
T_EP	EMT	0.154325
T_EP	EMT	0.210083
N_EP	EMT	0.263106
N_EP	EMT	0.248701
N_EP	EMT	0.256599
T_EP	EMT	0.236282
T_EP	EMT	0.326221
T_EP	EMT	0.289679
N_EP	EMT	0.240267
N_EP	EMT	0.284267
N_EP	EMT	0.253194
T_EP	EMT	0.193832
T_EP	EMT	0.177525
T_EP	EMT	0.200508
N_EP	EMT	0.279302
N_EP	EMT	0.285254
N_EP	EMT	0.120583
N_EP	EMT	0.190999
N_EP	EMT	0.197538
N_EP	EMT	0.349427
T_EP	EMT	0.335922
T_EP	EMT	0.352152
T_EP	EMT	0.337645
T_EP	EMT	0.22471
T_EP	EMT	0.247488
T_EP	EMT	0.181203
N_EP	EMT	0.291102
N_EP	EMT	0.253796
N_EP	EMT	0.268571
T_EP	EMT	0.197976
T_EP	EMT	0.2478
T_EP	EMT	0.314908
T_EP	EMT	0.253355
T_EP	EMT	0.277382
T_EP	EMT	0.249922
T_EP	EMT	0.291377
T_EP	EMT	0.294483
N_EP	EMT	0.304623
N_EP	EMT	0.273062
N_EP	EMT	0.310873
T_EP	EMT	0.262177
T_EP	EMT	0.284916
T_EP	EMT	0.308978
T_EP	EMT	0.284756
T_EP	EMT	0.267014
T_EP	EMT	0.285613
N_EP	EMT	0.370267
N_EP	EMT	0.337037
N_EP	EMT	0.314336
T_EP	EMT	0.302881
T_EP	EMT	0.328972
T_EP	EMT	0.323081
T_EP	EMT	0.305339
T_EP	EMT	0.311311
T_EP	EMT	0.289465
N_EP	EMT	0.319781
N_EP	EMT	0.360302
N_EP	EMT	0.356003
T_EP	EMT	0.354511
T_EP	EMT	0.367917
T_EP	EMT	0.37444
N_EP	EMT	0.241197
N_EP	EMT	0.279378
N_EP	EMT	0.311049
T_EP	EMT	0.359189
T_EP	EMT	0.360726
T_EP	EMT	0.366026
N_EP	EMT	0.372984
N_EP	EMT	0.376438
N_EP	EMT	0.390764
T_EP	Endocytosis	0.316487
T_EP	Endocytosis	0.311716
T_EP	Endocytosis	0.310649
T_EP	Endocytosis	0.304662
T_EP	Endocytosis	0.338984
T_EP	Endocytosis	0.352994
N_EP	Endocytosis	0.42899
N_EP	Endocytosis	0.530654
N_EP	Endocytosis	0.463311
T_EP	Endocytosis	0.450349
T_EP	Endocytosis	0.491358
T_EP	Endocytosis	0.452668
T_EP	Endocytosis	0.490641
T_EP	Endocytosis	0.442025
T_EP	Endocytosis	0.458837
N_EP	Endocytosis	0.535498
N_EP	Endocytosis	0.498545
N_EP	Endocytosis	0.386721
T_EP	Endocytosis	0.411149
T_EP	Endocytosis	0.400817
T_EP	Endocytosis	0.394321
N_EP	Endocytosis	0.342228
N_EP	Endocytosis	0.379398
N_EP	Endocytosis	0.440317
T_EP	Endocytosis	0.423444
T_EP	Endocytosis	0.434708
T_EP	Endocytosis	0.412893
N_EP	Endocytosis	0.465079
N_EP	Endocytosis	0.50464
N_EP	Endocytosis	0.47277
T_EP	Endocytosis	0.431824
T_EP	Endocytosis	0.36407
T_EP	Endocytosis	0.399442
N_EP	Endocytosis	0.38809
N_EP	Endocytosis	0.47441
N_EP	Endocytosis	0.350218
N_EP	Endocytosis	0.318147
N_EP	Endocytosis	0.415902
N_EP	Endocytosis	0.361642
T_EP	Endocytosis	0.367905
T_EP	Endocytosis	0.393693
T_EP	Endocytosis	0.377264
T_EP	Endocytosis	0.378727
T_EP	Endocytosis	0.353996
T_EP	Endocytosis	0.364016
N_EP	Endocytosis	0.558782
N_EP	Endocytosis	0.428679
N_EP	Endocytosis	0.467033
T_EP	Endocytosis	0.369077
T_EP	Endocytosis	0.362028
T_EP	Endocytosis	0.36803
T_EP	Endocytosis	0.530686
T_EP	Endocytosis	0.461158
T_EP	Endocytosis	0.585205
T_EP	Endocytosis	0.440623
T_EP	Endocytosis	0.464951
N_EP	Endocytosis	0.559553
N_EP	Endocytosis	0.439958
N_EP	Endocytosis	0.361309
T_EP	Endocytosis	0.504745
T_EP	Endocytosis	0.4438
T_EP	Endocytosis	0.437319
T_EP	Endocytosis	0.499638
T_EP	Endocytosis	0.4562
T_EP	Endocytosis	0.494071
N_EP	Endocytosis	0.507017
N_EP	Endocytosis	0.445428
N_EP	Endocytosis	0.58958
T_EP	Endocytosis	0.498414
T_EP	Endocytosis	0.474822
T_EP	Endocytosis	0.481385
T_EP	Endocytosis	0.459478
T_EP	Endocytosis	0.47778
T_EP	Endocytosis	0.445417
N_EP	Endocytosis	0.498194
N_EP	Endocytosis	0.561299
N_EP	Endocytosis	0.541843
T_EP	Endocytosis	0.402712
T_EP	Endocytosis	0.402753
T_EP	Endocytosis	0.404976
N_EP	Endocytosis	0.488694
N_EP	Endocytosis	0.506734
N_EP	Endocytosis	0.461645
T_EP	Endocytosis	0.480059
T_EP	Endocytosis	0.500713
T_EP	Endocytosis	0.477898
N_EP	Endocytosis	0.497094
N_EP	Endocytosis	0.448504
N_EP	Endocytosis	0.484905
T_EP	Epigenetic Modification	0.248453
T_EP	Epigenetic Modification	0.228715
T_EP	Epigenetic Modification	0.160794
T_EP	Epigenetic Modification	0.236574
T_EP	Epigenetic Modification	0.247779
T_EP	Epigenetic Modification	0.229183
N_EP	Epigenetic Modification	0.254275
N_EP	Epigenetic Modification	0.176041
N_EP	Epigenetic Modification	0.179533
T_EP	Epigenetic Modification	0.192574
T_EP	Epigenetic Modification	0.237607
T_EP	Epigenetic Modification	0.177369
T_EP	Epigenetic Modification	0.235048
T_EP	Epigenetic Modification	0.160862
T_EP	Epigenetic Modification	0.236795
N_EP	Epigenetic Modification	0.21841
N_EP	Epigenetic Modification	0.255497
N_EP	Epigenetic Modification	0.211914
T_EP	Epigenetic Modification	0.218468
T_EP	Epigenetic Modification	0.193487
T_EP	Epigenetic Modification	0.210974
N_EP	Epigenetic Modification	0.183692
N_EP	Epigenetic Modification	0.184076
N_EP	Epigenetic Modification	0.219604
T_EP	Epigenetic Modification	0.281235
T_EP	Epigenetic Modification	0.275515
T_EP	Epigenetic Modification	0.277686
N_EP	Epigenetic Modification	0.189179
N_EP	Epigenetic Modification	0.228338
N_EP	Epigenetic Modification	0.183478
T_EP	Epigenetic Modification	0.304617
T_EP	Epigenetic Modification	0.316184
T_EP	Epigenetic Modification	0.333088
N_EP	Epigenetic Modification	0.271248
N_EP	Epigenetic Modification	0.193946
N_EP	Epigenetic Modification	0.233783
N_EP	Epigenetic Modification	0.163324
N_EP	Epigenetic Modification	0.189492
N_EP	Epigenetic Modification	0.247177
T_EP	Epigenetic Modification	0.280784
T_EP	Epigenetic Modification	0.2795
T_EP	Epigenetic Modification	0.329426
T_EP	Epigenetic Modification	0.3343
T_EP	Epigenetic Modification	0.313952
T_EP	Epigenetic Modification	0.288387
N_EP	Epigenetic Modification	0.282171
N_EP	Epigenetic Modification	0.261575
N_EP	Epigenetic Modification	0.18649
T_EP	Epigenetic Modification	0.251071
T_EP	Epigenetic Modification	0.299778
T_EP	Epigenetic Modification	0.2627
T_EP	Epigenetic Modification	0.197748
T_EP	Epigenetic Modification	0.31073
T_EP	Epigenetic Modification	0.218303
T_EP	Epigenetic Modification	0.325838
T_EP	Epigenetic Modification	0.304
N_EP	Epigenetic Modification	0.254092
N_EP	Epigenetic Modification	0.228854
N_EP	Epigenetic Modification	0.22045
T_EP	Epigenetic Modification	0.221455
T_EP	Epigenetic Modification	0.286967
T_EP	Epigenetic Modification	0.167867
T_EP	Epigenetic Modification	0.295242
T_EP	Epigenetic Modification	0.288264
T_EP	Epigenetic Modification	0.311421
N_EP	Epigenetic Modification	0.307143
N_EP	Epigenetic Modification	0.280174
N_EP	Epigenetic Modification	0.259049
T_EP	Epigenetic Modification	0.344271
T_EP	Epigenetic Modification	0.319093
T_EP	Epigenetic Modification	0.33889
T_EP	Epigenetic Modification	0.265781
T_EP	Epigenetic Modification	0.288808
T_EP	Epigenetic Modification	0.282021
N_EP	Epigenetic Modification	0.268444
N_EP	Epigenetic Modification	0.308239
N_EP	Epigenetic Modification	0.320574
T_EP	Epigenetic Modification	0.316308
T_EP	Epigenetic Modification	0.315506
T_EP	Epigenetic Modification	0.320167
N_EP	Epigenetic Modification	0.249162
N_EP	Epigenetic Modification	0.241601
N_EP	Epigenetic Modification	0.271847
T_EP	Epigenetic Modification	0.306137
T_EP	Epigenetic Modification	0.314213
T_EP	Epigenetic Modification	0.317202
N_EP	Epigenetic Modification	0.299194
N_EP	Epigenetic Modification	0.257201
N_EP	Epigenetic Modification	0.330257
T_EP	Immortality & Stemness	0.143526
T_EP	Immortality & Stemness	0.128935
T_EP	Immortality & Stemness	0.0884091
T_EP	Immortality & Stemness	0.134169
T_EP	Immortality & Stemness	0.0995624
T_EP	Immortality & Stemness	0.12693
N_EP	Immortality & Stemness	0.0975392
N_EP	Immortality & Stemness	0.130998
N_EP	Immortality & Stemness	0.0380149
T_EP	Immortality & Stemness	0.160502
T_EP	Immortality & Stemness	0.145172
T_EP	Immortality & Stemness	0.159657
T_EP	Immortality & Stemness	0.132314
T_EP	Immortality & Stemness	0.218126
T_EP	Immortality & Stemness	0.165587
N_EP	Immortality & Stemness	0.19235
N_EP	Immortality & Stemness	0.140012
N_EP	Immortality & Stemness	0.141359
T_EP	Immortality & Stemness	-0.000389579
T_EP	Immortality & Stemness	0.0134963
T_EP	Immortality & Stemness	-0.000115368
N_EP	Immortality & Stemness	0.105996
N_EP	Immortality & Stemness	0.0470373
N_EP	Immortality & Stemness	0.074585
T_EP	Immortality & Stemness	0.168952
T_EP	Immortality & Stemness	0.175208
T_EP	Immortality & Stemness	0.154728
N_EP	Immortality & Stemness	0.201042
N_EP	Immortality & Stemness	0.141539
N_EP	Immortality & Stemness	0.223661
T_EP	Immortality & Stemness	0.0788872
T_EP	Immortality & Stemness	0.0154928
T_EP	Immortality & Stemness	0.111157
N_EP	Immortality & Stemness	0.160101
N_EP	Immortality & Stemness	0.22652
N_EP	Immortality & Stemness	0.147901
N_EP	Immortality & Stemness	0.194413
N_EP	Immortality & Stemness	0.232306
N_EP	Immortality & Stemness	0.186104
T_EP	Immortality & Stemness	0.218481
T_EP	Immortality & Stemness	0.175968
T_EP	Immortality & Stemness	0.219648
T_EP	Immortality & Stemness	0.1304
T_EP	Immortality & Stemness	0.0885818
T_EP	Immortality & Stemness	0.211179
N_EP	Immortality & Stemness	0.0742714
N_EP	Immortality & Stemness	0.0309086
N_EP	Immortality & Stemness	0.226609
T_EP	Immortality & Stemness	0.224336
T_EP	Immortality & Stemness	0.164347
T_EP	Immortality & Stemness	0.0490118
T_EP	Immortality & Stemness	0.052257
T_EP	Immortality & Stemness	0.0191287
T_EP	Immortality & Stemness	0.132391
T_EP	Immortality & Stemness	0.039873
T_EP	Immortality & Stemness	0.034716
N_EP	Immortality & Stemness	0.0808634
N_EP	Immortality & Stemness	0.202825
N_EP	Immortality & Stemness	0.104
T_EP	Immortality & Stemness	0.0105625
T_EP	Immortality & Stemness	0.047551
T_EP	Immortality & Stemness	0.161141
T_EP	Immortality & Stemness	0.0697682
T_EP	Immortality & Stemness	0.120172
T_EP	Immortality & Stemness	0.0500836
N_EP	Immortality & Stemness	0.0135811
N_EP	Immortality & Stemness	0.098793
N_EP	Immortality & Stemness	0.0654511
T_EP	Immortality & Stemness	0.0996771
T_EP	Immortality & Stemness	0.00536294
T_EP	Immortality & Stemness	0.0514595
T_EP	Immortality & Stemness	0.0690709
T_EP	Immortality & Stemness	0.0931432
T_EP	Immortality & Stemness	0.0588362
N_EP	Immortality & Stemness	0.0593153
N_EP	Immortality & Stemness	0.0737359
N_EP	Immortality & Stemness	0.122831
T_EP	Immortality & Stemness	0.150262
T_EP	Immortality & Stemness	0.178373
T_EP	Immortality & Stemness	0.180664
N_EP	Immortality & Stemness	0.0437381
N_EP	Immortality & Stemness	0.0399663
N_EP	Immortality & Stemness	0.123732
T_EP	Immortality & Stemness	0.115234
T_EP	Immortality & Stemness	0.178619
T_EP	Immortality & Stemness	0.148861
N_EP	Immortality & Stemness	0.0872516
N_EP	Immortality & Stemness	0.230738
N_EP	Immortality & Stemness	0.0657423
T_EP	Ion Transport	-0.0134883
T_EP	Ion Transport	0.0365283
T_EP	Ion Transport	0.0688867
T_EP	Ion Transport	0.0442181
T_EP	Ion Transport	0.00359059
T_EP	Ion Transport	0.0689262
N_EP	Ion Transport	0.0984744
N_EP	Ion Transport	0.145582
N_EP	Ion Transport	0.165593
T_EP	Ion Transport	0.3129
T_EP	Ion Transport	0.0522181
T_EP	Ion Transport	0.276298
T_EP	Ion Transport	0.0880681
T_EP	Ion Transport	0.303531
T_EP	Ion Transport	0.0895081
N_EP	Ion Transport	0.127785
N_EP	Ion Transport	0.176747
N_EP	Ion Transport	-0.0200118
T_EP	Ion Transport	0.0704374
T_EP	Ion Transport	0.0324026
T_EP	Ion Transport	0.0325389
N_EP	Ion Transport	0.1157
N_EP	Ion Transport	0.149414
N_EP	Ion Transport	0.112143
T_EP	Ion Transport	0.0777288
T_EP	Ion Transport	0.0155465
T_EP	Ion Transport	0.0333723
N_EP	Ion Transport	0.0395021
N_EP	Ion Transport	0.147844
N_EP	Ion Transport	0.0887916
T_EP	Ion Transport	0.00903193
T_EP	Ion Transport	-0.0172115
T_EP	Ion Transport	0.0379508
N_EP	Ion Transport	0.0640665
N_EP	Ion Transport	0.173517
N_EP	Ion Transport	0.0766573
N_EP	Ion Transport	0.0402355
N_EP	Ion Transport	0.116646
N_EP	Ion Transport	0.129177
T_EP	Ion Transport	0.0555722
T_EP	Ion Transport	-0.000576769
T_EP	Ion Transport	0.0109133
T_EP	Ion Transport	0.00502557
T_EP	Ion Transport	0.0486628
T_EP	Ion Transport	-0.0266812
N_EP	Ion Transport	0.030835
N_EP	Ion Transport	0.0219568
N_EP	Ion Transport	0.0987512
T_EP	Ion Transport	0.0130066
T_EP	Ion Transport	0.0420524
T_EP	Ion Transport	0.099323
T_EP	Ion Transport	0.108674
T_EP	Ion Transport	0.00557644
T_EP	Ion Transport	-0.0417983
T_EP	Ion Transport	0.0700264
T_EP	Ion Transport	0.046777
N_EP	Ion Transport	0.0762354
N_EP	Ion Transport	0.279909
N_EP	Ion Transport	0.0835367
T_EP	Ion Transport	0.0191175
T_EP	Ion Transport	0.106919
T_EP	Ion Transport	-0.0561378
T_EP	Ion Transport	0.093153
T_EP	Ion Transport	0.0918451
T_EP	Ion Transport	0.0977725
N_EP	Ion Transport	0.0996729
N_EP	Ion Transport	0.098635
N_EP	Ion Transport	0.116933
T_EP	Ion Transport	0.0590306
T_EP	Ion Transport	0.0819855
T_EP	Ion Transport	0.0764637
T_EP	Ion Transport	-0.0490704
T_EP	Ion Transport	0.0172461
T_EP	Ion Transport	0.0332937
N_EP	Ion Transport	-0.0267771
N_EP	Ion Transport	0.0290387
N_EP	Ion Transport	0.0809652
T_EP	Ion Transport	-0.0105189
T_EP	Ion Transport	-0.0237504
T_EP	Ion Transport	0.0136618
N_EP	Ion Transport	0.109322
N_EP	Ion Transport	0.111533
N_EP	Ion Transport	0.0942807
T_EP	Ion Transport	0.143922
T_EP	Ion Transport	0.167009
T_EP	Ion Transport	0.116388
N_EP	Ion Transport	0.197661
N_EP	Ion Transport	0.15097
N_EP	Ion Transport	0.161825
T_EP	Lysosome	0.346276
T_EP	Lysosome	0.338552
T_EP	Lysosome	-0.144955
T_EP	Lysosome	0.375006
T_EP	Lysosome	0.446268
T_EP	Lysosome	0.456389
N_EP	Lysosome	0.718764
N_EP	Lysosome	0.748642
N_EP	Lysosome	0.70261
T_EP	Lysosome	0.332502
T_EP	Lysosome	0.550506
T_EP	Lysosome	0.466909
T_EP	Lysosome	0.510543
T_EP	Lysosome	0.447907
T_EP	Lysosome	0.59299
N_EP	Lysosome	0.75542
N_EP	Lysosome	0.657527
N_EP	Lysosome	0.825709
T_EP	Lysosome	0.395796
T_EP	Lysosome	0.285949
T_EP	Lysosome	0.344668
N_EP	Lysosome	0.313227
N_EP	Lysosome	0.450669
N_EP	Lysosome	0.337293
T_EP	Lysosome	0.65224
T_EP	Lysosome	0.635814
T_EP	Lysosome	0.692161
N_EP	Lysosome	0.634361
N_EP	Lysosome	0.696118
N_EP	Lysosome	0.692904
T_EP	Lysosome	0.618088
T_EP	Lysosome	0.486309
T_EP	Lysosome	0.559829
N_EP	Lysosome	0.500743
N_EP	Lysosome	0.716265
N_EP	Lysosome	0.0965218
N_EP	Lysosome	0.217056
N_EP	Lysosome	0.576137
N_EP	Lysosome	0.38201
T_EP	Lysosome	0.582195
T_EP	Lysosome	0.591797
T_EP	Lysosome	0.586222
T_EP	Lysosome	0.472725
T_EP	Lysosome	0.500955
T_EP	Lysosome	0.367442
N_EP	Lysosome	0.690041
N_EP	Lysosome	0.690841
N_EP	Lysosome	0.591828
T_EP	Lysosome	0.461585
T_EP	Lysosome	0.566473
T_EP	Lysosome	0.549187
T_EP	Lysosome	0.685593
T_EP	Lysosome	0.60611
T_EP	Lysosome	0.453251
T_EP	Lysosome	0.428095
T_EP	Lysosome	0.501212
N_EP	Lysosome	0.843796
N_EP	Lysosome	0.670416
N_EP	Lysosome	0.532698
T_EP	Lysosome	0.694617
T_EP	Lysosome	0.766186
T_EP	Lysosome	0.387048
T_EP	Lysosome	0.682897
T_EP	Lysosome	0.693753
T_EP	Lysosome	0.687511
N_EP	Lysosome	0.689468
N_EP	Lysosome	0.545963
N_EP	Lysosome	0.682326
T_EP	Lysosome	0.531736
T_EP	Lysosome	0.664356
T_EP	Lysosome	0.610352
T_EP	Lysosome	0.566585
T_EP	Lysosome	0.615943
T_EP	Lysosome	0.575676
N_EP	Lysosome	0.626075
N_EP	Lysosome	0.713812
N_EP	Lysosome	0.696513
T_EP	Lysosome	0.509491
T_EP	Lysosome	0.476279
T_EP	Lysosome	0.518583
N_EP	Lysosome	0.676919
N_EP	Lysosome	0.598382
N_EP	Lysosome	0.597157
T_EP	Lysosome	0.459567
T_EP	Lysosome	0.53028
T_EP	Lysosome	0.507184
N_EP	Lysosome	0.643416
N_EP	Lysosome	0.683533
N_EP	Lysosome	0.761762
T_EP	Oxidative Stress	0.33855
T_EP	Oxidative Stress	0.334913
T_EP	Oxidative Stress	0.254454
T_EP	Oxidative Stress	0.359479
T_EP	Oxidative Stress	0.345313
T_EP	Oxidative Stress	0.363359
N_EP	Oxidative Stress	0.305243
N_EP	Oxidative Stress	0.303715
N_EP	Oxidative Stress	0.316646
T_EP	Oxidative Stress	0.255099
T_EP	Oxidative Stress	0.414666
T_EP	Oxidative Stress	0.265827
T_EP	Oxidative Stress	0.357017
T_EP	Oxidative Stress	0.315231
T_EP	Oxidative Stress	0.357217
N_EP	Oxidative Stress	0.275028
N_EP	Oxidative Stress	0.289576
N_EP	Oxidative Stress	0.30644
T_EP	Oxidative Stress	0.327755
T_EP	Oxidative Stress	0.312701
T_EP	Oxidative Stress	0.332274
N_EP	Oxidative Stress	0.286647
N_EP	Oxidative Stress	0.32946
N_EP	Oxidative Stress	0.320735
T_EP	Oxidative Stress	0.370991
T_EP	Oxidative Stress	0.384786
T_EP	Oxidative Stress	0.394058
N_EP	Oxidative Stress	0.331665
N_EP	Oxidative Stress	0.334607
N_EP	Oxidative Stress	0.330861
T_EP	Oxidative Stress	0.36644
T_EP	Oxidative Stress	0.316959
T_EP	Oxidative Stress	0.365107
N_EP	Oxidative Stress	0.294199
N_EP	Oxidative Stress	0.3524
N_EP	Oxidative Stress	0.239318
N_EP	Oxidative Stress	0.182783
N_EP	Oxidative Stress	0.254207
N_EP	Oxidative Stress	0.237291
T_EP	Oxidative Stress	0.388838
T_EP	Oxidative Stress	0.370587
T_EP	Oxidative Stress	0.40266
T_EP	Oxidative Stress	0.326668
T_EP	Oxidative Stress	0.32853
T_EP	Oxidative Stress	0.343029
N_EP	Oxidative Stress	0.356801
N_EP	Oxidative Stress	0.31405
N_EP	Oxidative Stress	0.341214
T_EP	Oxidative Stress	0.312506
T_EP	Oxidative Stress	0.358669
T_EP	Oxidative Stress	0.344626
T_EP	Oxidative Stress	0.320012
T_EP	Oxidative Stress	0.394384
T_EP	Oxidative Stress	0.329803
T_EP	Oxidative Stress	0.38584
T_EP	Oxidative Stress	0.388899
N_EP	Oxidative Stress	0.346213
N_EP	Oxidative Stress	0.252341
N_EP	Oxidative Stress	0.298706
T_EP	Oxidative Stress	0.329186
T_EP	Oxidative Stress	0.353482
T_EP	Oxidative Stress	0.324886
T_EP	Oxidative Stress	0.38639
T_EP	Oxidative Stress	0.407755
T_EP	Oxidative Stress	0.386979
N_EP	Oxidative Stress	0.346812
N_EP	Oxidative Stress	0.340586
N_EP	Oxidative Stress	0.366855
T_EP	Oxidative Stress	0.369735
T_EP	Oxidative Stress	0.380568
T_EP	Oxidative Stress	0.360324
T_EP	Oxidative Stress	0.343732
T_EP	Oxidative Stress	0.372963
T_EP	Oxidative Stress	0.385968
N_EP	Oxidative Stress	0.305504
N_EP	Oxidative Stress	0.352164
N_EP	Oxidative Stress	0.366008
T_EP	Oxidative Stress	0.368798
T_EP	Oxidative Stress	0.382738
T_EP	Oxidative Stress	0.377439
N_EP	Oxidative Stress	0.347776
N_EP	Oxidative Stress	0.352874
N_EP	Oxidative Stress	0.3373
T_EP	Oxidative Stress	0.407414
T_EP	Oxidative Stress	0.426592
T_EP	Oxidative Stress	0.413776
N_EP	Oxidative Stress	0.404778
N_EP	Oxidative Stress	0.3617
N_EP	Oxidative Stress	0.375187
T_EP	Phagocytosis	0.361066
T_EP	Phagocytosis	0.382891
T_EP	Phagocytosis	0.326522
T_EP	Phagocytosis	0.379448
T_EP	Phagocytosis	0.342084
T_EP	Phagocytosis	0.386276
N_EP	Phagocytosis	0.414918
N_EP	Phagocytosis	0.47443
N_EP	Phagocytosis	0.568897
T_EP	Phagocytosis	0.512668
T_EP	Phagocytosis	0.421641
T_EP	Phagocytosis	0.535211
T_EP	Phagocytosis	0.409492
T_EP	Phagocytosis	0.486986
T_EP	Phagocytosis	0.382856
N_EP	Phagocytosis	0.481617
N_EP	Phagocytosis	0.436729
N_EP	Phagocytosis	0.411571
T_EP	Phagocytosis	0.430281
T_EP	Phagocytosis	0.400131
T_EP	Phagocytosis	0.401127
N_EP	Phagocytosis	0.377354
N_EP	Phagocytosis	0.424206
N_EP	Phagocytosis	0.386656
T_EP	Phagocytosis	0.48759
T_EP	Phagocytosis	0.479706
T_EP	Phagocytosis	0.458683
N_EP	Phagocytosis	0.530929
N_EP	Phagocytosis	0.513991
N_EP	Phagocytosis	0.539172
T_EP	Phagocytosis	0.469975
T_EP	Phagocytosis	0.431885
T_EP	Phagocytosis	0.437322
N_EP	Phagocytosis	0.333758
N_EP	Phagocytosis	0.462761
N_EP	Phagocytosis	0.312361
N_EP	Phagocytosis	0.396754
N_EP	Phagocytosis	0.398646
N_EP	Phagocytosis	0.353916
T_EP	Phagocytosis	0.337921
T_EP	Phagocytosis	0.425878
T_EP	Phagocytosis	0.346104
T_EP	Phagocytosis	0.398811
T_EP	Phagocytosis	0.393641
T_EP	Phagocytosis	0.425315
N_EP	Phagocytosis	0.525979
N_EP	Phagocytosis	0.450039
N_EP	Phagocytosis	0.466405
T_EP	Phagocytosis	0.389798
T_EP	Phagocytosis	0.384221
T_EP	Phagocytosis	0.442748
T_EP	Phagocytosis	0.644297
T_EP	Phagocytosis	0.466481
T_EP	Phagocytosis	0.501745
T_EP	Phagocytosis	0.391869
T_EP	Phagocytosis	0.443503
N_EP	Phagocytosis	0.638103
N_EP	Phagocytosis	0.472896
N_EP	Phagocytosis	0.415223
T_EP	Phagocytosis	0.494115
T_EP	Phagocytosis	0.479264
T_EP	Phagocytosis	0.319437
T_EP	Phagocytosis	0.440544
T_EP	Phagocytosis	0.402449
T_EP	Phagocytosis	0.449236
N_EP	Phagocytosis	0.458139
N_EP	Phagocytosis	0.411771
N_EP	Phagocytosis	0.533608
T_EP	Phagocytosis	0.451158
T_EP	Phagocytosis	0.47437
T_EP	Phagocytosis	0.442944
T_EP	Phagocytosis	0.444223
T_EP	Phagocytosis	0.453196
T_EP	Phagocytosis	0.448424
N_EP	Phagocytosis	0.467461
N_EP	Phagocytosis	0.510426
N_EP	Phagocytosis	0.512933
T_EP	Phagocytosis	0.427751
T_EP	Phagocytosis	0.391043
T_EP	Phagocytosis	0.386704
N_EP	Phagocytosis	0.6128
N_EP	Phagocytosis	0.622833
N_EP	Phagocytosis	0.606083
T_EP	Phagocytosis	0.384867
T_EP	Phagocytosis	0.380959
T_EP	Phagocytosis	0.370726
N_EP	Phagocytosis	0.494769
N_EP	Phagocytosis	0.509399
N_EP	Phagocytosis	0.490693
T_EP	Proteotoxic Stress	0.471922
T_EP	Proteotoxic Stress	0.467302
T_EP	Proteotoxic Stress	0.405466
T_EP	Proteotoxic Stress	0.51166
T_EP	Proteotoxic Stress	0.515903
T_EP	Proteotoxic Stress	0.539443
N_EP	Proteotoxic Stress	0.434327
N_EP	Proteotoxic Stress	0.51114
N_EP	Proteotoxic Stress	0.379357
T_EP	Proteotoxic Stress	0.439547
T_EP	Proteotoxic Stress	0.50046
T_EP	Proteotoxic Stress	0.380195
T_EP	Proteotoxic Stress	0.519594
T_EP	Proteotoxic Stress	0.347339
T_EP	Proteotoxic Stress	0.521288
N_EP	Proteotoxic Stress	0.392935
N_EP	Proteotoxic Stress	0.365287
N_EP	Proteotoxic Stress	0.334792
T_EP	Proteotoxic Stress	0.486078
T_EP	Proteotoxic Stress	0.449815
T_EP	Proteotoxic Stress	0.432705
N_EP	Proteotoxic Stress	0.39311
N_EP	Proteotoxic Stress	0.487843
N_EP	Proteotoxic Stress	0.493902
T_EP	Proteotoxic Stress	0.509841
T_EP	Proteotoxic Stress	0.460826
T_EP	Proteotoxic Stress	0.470025
N_EP	Proteotoxic Stress	0.369942
N_EP	Proteotoxic Stress	0.47299
N_EP	Proteotoxic Stress	0.439429
T_EP	Proteotoxic Stress	0.496989
T_EP	Proteotoxic Stress	0.439216
T_EP	Proteotoxic Stress	0.473543
N_EP	Proteotoxic Stress	0.397622
N_EP	Proteotoxic Stress	0.512932
N_EP	Proteotoxic Stress	0.505887
N_EP	Proteotoxic Stress	0.323589
N_EP	Proteotoxic Stress	0.367769
N_EP	Proteotoxic Stress	0.338864
T_EP	Proteotoxic Stress	0.536003
T_EP	Proteotoxic Stress	0.405018
T_EP	Proteotoxic Stress	0.464347
T_EP	Proteotoxic Stress	0.595933
T_EP	Proteotoxic Stress	0.590825
T_EP	Proteotoxic Stress	0.593493
N_EP	Proteotoxic Stress	0.447443
N_EP	Proteotoxic Stress	0.401973
N_EP	Proteotoxic Stress	0.432901
T_EP	Proteotoxic Stress	0.571819
T_EP	Proteotoxic Stress	0.608837
T_EP	Proteotoxic Stress	0.583127
T_EP	Proteotoxic Stress	0.490954
T_EP	Proteotoxic Stress	0.501311
T_EP	Proteotoxic Stress	0.621443
T_EP	Proteotoxic Stress	0.563638
T_EP	Proteotoxic Stress	0.551292
N_EP	Proteotoxic Stress	0.481701
N_EP	Proteotoxic Stress	0.489256
N_EP	Proteotoxic Stress	0.41169
T_EP	Proteotoxic Stress	0.517892
T_EP	Proteotoxic Stress	0.458075
T_EP	Proteotoxic Stress	0.576691
T_EP	Proteotoxic Stress	0.560373
T_EP	Proteotoxic Stress	0.564692
T_EP	Proteotoxic Stress	0.535581
N_EP	Proteotoxic Stress	0.482936
N_EP	Proteotoxic Stress	0.4008
N_EP	Proteotoxic Stress	0.487491
T_EP	Proteotoxic Stress	0.522354
T_EP	Proteotoxic Stress	0.481781
T_EP	Proteotoxic Stress	0.548313
T_EP	Proteotoxic Stress	0.575482
T_EP	Proteotoxic Stress	0.555851
T_EP	Proteotoxic Stress	0.524976
N_EP	Proteotoxic Stress	0.408307
N_EP	Proteotoxic Stress	0.462309
N_EP	Proteotoxic Stress	0.512131
T_EP	Proteotoxic Stress	0.508052
T_EP	Proteotoxic Stress	0.528834
T_EP	Proteotoxic Stress	0.53213
N_EP	Proteotoxic Stress	0.477103
N_EP	Proteotoxic Stress	0.432635
N_EP	Proteotoxic Stress	0.466214
T_EP	Proteotoxic Stress	0.581952
T_EP	Proteotoxic Stress	0.556797
T_EP	Proteotoxic Stress	0.573716
N_EP	Proteotoxic Stress	0.43331
N_EP	Proteotoxic Stress	0.403203
N_EP	Proteotoxic Stress	0.474718
T_EP	RNA Processing	0.338475
T_EP	RNA Processing	0.339372
T_EP	RNA Processing	0.238705
T_EP	RNA Processing	0.3031
T_EP	RNA Processing	0.329464
T_EP	RNA Processing	0.301855
N_EP	RNA Processing	0.28383
N_EP	RNA Processing	0.269511
N_EP	RNA Processing	0.302158
T_EP	RNA Processing	0.420729
T_EP	RNA Processing	0.340795
T_EP	RNA Processing	0.367013
T_EP	RNA Processing	0.32323
T_EP	RNA Processing	0.33006
T_EP	RNA Processing	0.311118
N_EP	RNA Processing	0.37178
N_EP	RNA Processing	0.328522
N_EP	RNA Processing	0.269193
T_EP	RNA Processing	0.387333
T_EP	RNA Processing	0.367637
T_EP	RNA Processing	0.405801
N_EP	RNA Processing	0.305409
N_EP	RNA Processing	0.255951
N_EP	RNA Processing	0.388768
T_EP	RNA Processing	0.400615
T_EP	RNA Processing	0.442515
T_EP	RNA Processing	0.438161
N_EP	RNA Processing	0.306635
N_EP	RNA Processing	0.324417
N_EP	RNA Processing	0.398838
T_EP	RNA Processing	0.397424
T_EP	RNA Processing	0.451022
T_EP	RNA Processing	0.51725
N_EP	RNA Processing	0.265392
N_EP	RNA Processing	0.337761
N_EP	RNA Processing	0.244226
N_EP	RNA Processing	0.13149
N_EP	RNA Processing	0.161053
N_EP	RNA Processing	0.147261
T_EP	RNA Processing	0.405106
T_EP	RNA Processing	0.214698
T_EP	RNA Processing	0.377598
T_EP	RNA Processing	0.419623
T_EP	RNA Processing	0.429272
T_EP	RNA Processing	0.35994
N_EP	RNA Processing	0.329981
N_EP	RNA Processing	0.497812
N_EP	RNA Processing	0.31987
T_EP	RNA Processing	0.374157
T_EP	RNA Processing	0.430127
T_EP	RNA Processing	0.409908
T_EP	RNA Processing	0.370467
T_EP	RNA Processing	0.446081
T_EP	RNA Processing	0.361374
T_EP	RNA Processing	0.495474
T_EP	RNA Processing	0.479228
N_EP	RNA Processing	0.283386
N_EP	RNA Processing	0.357098
N_EP	RNA Processing	0.432574
T_EP	RNA Processing	0.413734
T_EP	RNA Processing	0.37045
T_EP	RNA Processing	0.364062
T_EP	RNA Processing	0.408698
T_EP	RNA Processing	0.371072
T_EP	RNA Processing	0.404019
N_EP	RNA Processing	0.310906
N_EP	RNA Processing	0.312531
N_EP	RNA Processing	0.317536
T_EP	RNA Processing	0.470006
T_EP	RNA Processing	0.425885
T_EP	RNA Processing	0.434603
T_EP	RNA Processing	0.449534
T_EP	RNA Processing	0.466798
T_EP	RNA Processing	0.413719
N_EP	RNA Processing	0.386501
N_EP	RNA Processing	0.414106
N_EP	RNA Processing	0.439848
T_EP	RNA Processing	0.486579
T_EP	RNA Processing	0.491242
T_EP	RNA Processing	0.427269
N_EP	RNA Processing	0.297638
N_EP	RNA Processing	0.275379
N_EP	RNA Processing	0.239104
T_EP	RNA Processing	0.521001
T_EP	RNA Processing	0.504555
T_EP	RNA Processing	0.455986
N_EP	RNA Processing	0.276237
N_EP	RNA Processing	0.305554
N_EP	RNA Processing	0.33258
T_EP	Senescence	0.269201
T_EP	Senescence	0.267533
T_EP	Senescence	0.208565
T_EP	Senescence	0.307551
T_EP	Senescence	0.313777
T_EP	Senescence	0.28355
N_EP	Senescence	0.275024
N_EP	Senescence	0.227245
N_EP	Senescence	0.282317
T_EP	Senescence	0.326668
T_EP	Senescence	0.32161
T_EP	Senescence	0.298796
T_EP	Senescence	0.311128
T_EP	Senescence	0.290972
T_EP	Senescence	0.335017
N_EP	Senescence	0.305239
N_EP	Senescence	0.308654
N_EP	Senescence	0.296749
T_EP	Senescence	0.261745
T_EP	Senescence	0.246486
T_EP	Senescence	0.272898
N_EP	Senescence	0.276572
N_EP	Senescence	0.277629
N_EP	Senescence	0.294384
T_EP	Senescence	0.344725
T_EP	Senescence	0.390585
T_EP	Senescence	0.342881
N_EP	Senescence	0.294145
N_EP	Senescence	0.346604
N_EP	Senescence	0.299351
T_EP	Senescence	0.366022
T_EP	Senescence	0.363246
T_EP	Senescence	0.398339
N_EP	Senescence	0.324301
N_EP	Senescence	0.3375
N_EP	Senescence	0.272356
N_EP	Senescence	0.289811
N_EP	Senescence	0.221364
N_EP	Senescence	0.299657
T_EP	Senescence	0.471185
T_EP	Senescence	0.374872
T_EP	Senescence	0.505335
T_EP	Senescence	0.348095
T_EP	Senescence	0.371731
T_EP	Senescence	0.311018
N_EP	Senescence	0.347006
N_EP	Senescence	0.310067
N_EP	Senescence	0.345903
T_EP	Senescence	0.292269
T_EP	Senescence	0.333216
T_EP	Senescence	0.349153
T_EP	Senescence	0.314424
T_EP	Senescence	0.386667
T_EP	Senescence	0.299487
T_EP	Senescence	0.411886
T_EP	Senescence	0.399401
N_EP	Senescence	0.320111
N_EP	Senescence	0.335938
N_EP	Senescence	0.352706
T_EP	Senescence	0.319955
T_EP	Senescence	0.326884
T_EP	Senescence	0.334612
T_EP	Senescence	0.411031
T_EP	Senescence	0.387246
T_EP	Senescence	0.417331
N_EP	Senescence	0.373003
N_EP	Senescence	0.3297
N_EP	Senescence	0.325531
T_EP	Senescence	0.435089
T_EP	Senescence	0.40905
T_EP	Senescence	0.414423
T_EP	Senescence	0.332893
T_EP	Senescence	0.378906
T_EP	Senescence	0.40895
N_EP	Senescence	0.350011
N_EP	Senescence	0.353481
N_EP	Senescence	0.376259
T_EP	Senescence	0.407997
T_EP	Senescence	0.413273
T_EP	Senescence	0.412214
N_EP	Senescence	0.313681
N_EP	Senescence	0.346049
N_EP	Senescence	0.33565
T_EP	Senescence	0.424465
T_EP	Senescence	0.42841
T_EP	Senescence	0.416306
N_EP	Senescence	0.378167
N_EP	Senescence	0.358205
N_EP	Senescence	0.362153
