# Supplementary material for: Spatial deciphering of the transcriptomic heterogeneity of tumor spread through air spaces in lung cancer
Source: Front Pharmacol. 2025 Jul 25;16:1567527. doi: 10.3389/fphar.2025.1567527 (PMC12331751; doi:10.3389/fphar.2025.1567527)
Supplement: Supplementary file 3 [file DataSheet1.zip › Table-S1-S15/Table S2.xlsx]

## Sheet: Sheet1
Table S2. Differential DNA expression between tumor and normal groups
Genes	logFC	logCPM	LR	PValue	FDR
PECAM1	1.11397	9.26536	137.127	1.13092e-31	2.04922e-28
A2M	1.74985	10.8679	54.4052	1.63132e-13	5.68453e-12
COL6A3	1.32146	9.59153	49.4844	1.99953e-12	5.40769e-11
ADH1A/B/C	1.04557	9.94892	42.9033	5.75132e-11	1.07437e-09
FN1	1.38453	10.7906	42.2134	8.18361e-11	1.49785e-09
COL1A2	1.53552	9.98768	36.397	1.60953e-09	2.19283e-08
COL3A1	1.41162	9.85333	26.8903	2.15333e-07	1.76554e-06
CEACAM6	-2.73465	11.5133	119.829	6.89726e-28	6.24892e-25
HSPB1	-1.63829	11.3331	117.284	2.48709e-27	1.5022e-24
MUC1	-1.95353	11.9988	110.171	8.9875e-26	3.61719e-23
LY6E	-1.94	11.3264	101.45	7.32739e-24	1.47525e-21
CDH1	-1.21485	9.94828	98.5377	3.18901e-23	5.25317e-21
EPCAM	-1.72675	10.5061	97.4397	5.55217e-23	8.38377e-21
LGALS3	-1.36656	10.3373	78.5838	7.66742e-19	7.31229e-17
KRT18	-1.72818	11.4036	77.8252	1.12573e-18	1.01991e-16
ALDOA	-1.55729	11.0665	73.4801	1.01655e-17	8.37264e-16
KRT7	-1.57798	10.755	71.9643	2.19121e-17	1.7263e-15
KRT19	-1.64658	10.5527	70.388	4.87164e-17	3.26941e-15
MMP7	-1.64895	9.93793	69.8207	6.49465e-17	4.20296e-15
CD24	-1.34108	9.7531	67.5982	2.00447e-16	1.25245e-14
SOD1	-1.14856	10.1049	67.375	2.24475e-16	1.35583e-14
SPINK1	-2.75182	10.6582	63.3788	1.70541e-15	8.58391e-14
DPP4	-1.26232	9.69104	63.2346	1.83496e-15	8.98634e-14
SFN	-1.25507	9.93471	62.1593	3.16767e-15	1.47175e-13
MET	-1.10621	9.50205	60.0475	9.25941e-15	4.09221e-13
LCN2	-1.46536	9.51792	59.7612	1.07094e-14	4.62034e-13
GDF15	-1.19525	9.1582	58.0522	2.55256e-14	1.05119e-12
H3-3A	-1.02532	11.0469	57.2161	3.90458e-14	1.50534e-12
PKM	-1.42423	10.6466	54.8339	1.31162e-13	4.66833e-12
LDHB	-1.4781	10.2789	53.5923	2.46721e-13	8.12833e-12
MIF	-1.12957	10.1924	53.2168	2.98701e-13	9.6651e-12
GPI	-1.05741	9.57698	52.2268	4.94461e-13	1.49327e-11
MLPH	-1.08275	10.1838	49.2638	2.23758e-12	5.9625e-11
RPL7A	-1.14903	12.1338	48.5434	3.23058e-12	8.36259e-11
CAPN2	-1.08913	10.6908	48.0653	4.12261e-12	1.00948e-10
CD74	-1.2319	14.1664	46.6238	8.60091e-12	1.92406e-10
RPL23	-1.20412	11.9762	46.3531	9.87516e-12	2.18217e-10
NKX2-1	-1.32637	10.9246	46.1199	1.11231e-11	2.37773e-10
ITGB4	-1.02407	9.33116	45.3972	1.60862e-11	3.3123e-10
TACSTD2	-1.10541	9.93005	43.817	3.60559e-11	7.02509e-10
CCND1	-1.1067	10.1385	43.6373	3.95226e-11	7.61861e-10
S100A9	-1.92647	10.6062	39.4387	3.38514e-10	5.57625e-09
TNC	-1.26306	9.79751	38.5146	5.43443e-10	8.4164e-09
CD63	-1.21595	11.1949	38.0251	6.98401e-10	1.05459e-08
IFITM1	-1.13068	9.97868	36.4304	1.58218e-09	2.1719e-08
SERPINA1	-1.54032	11.9658	35.7414	2.25319e-09	2.95853e-08
G6PD	-1.01456	9.39369	35.7089	2.29117e-09	2.98676e-08
CRABP2	-1.23386	9.29922	34.7045	3.83753e-09	4.69838e-08
CTNNB1	-1.26495	10.7752	33.8755	5.87543e-09	6.82454e-08
APP	-1.15886	11.046	33.3427	7.72658e-09	8.86112e-08
RPS6	-1.15581	11.9144	33.1735	8.42922e-09	9.4868e-08
MUC4	-1.39377	9.82346	33.0266	9.09084e-09	1.00443e-07
C4BPA	-1.54813	10.9213	27.6579	1.44776e-07	1.23743e-06
CTSH	-1.44065	11.5441	26.4618	2.68805e-07	2.17444e-06
CXCL14	-1.35021	9.56003	25.2625	5.00334e-07	3.85789e-06
CD9	-1.07437	10.8969	25.126	5.37037e-07	4.0887e-06
CLU	-1.37018	10.4442	23.8535	1.03952e-06	7.53445e-06
HLA-DRB	-1.08802	12.5707	22.9902	1.62827e-06	1.10503e-05
KRT14	-1.29718	9.6172	22.5436	2.05425e-06	1.34379e-05
CD55	-1.0296	10.8261	19.7385	8.87952e-06	4.84629e-05
HLA-DRB5	-1.05606	10.0836	14.3179	0.000154392	0.000612162
ENG	0.858697	9.21558	109.963	9.9812e-26	3.61719e-23
CLEC14A	0.577204	8.84575	108.15	2.49191e-25	7.52556e-23
ROBO4	0.789855	8.97698	106.693	5.19868e-25	1.34571e-22
CDH5	0.796457	8.94066	104.035	1.98787e-24	4.50253e-22
TIE1	0.568754	8.64417	100.822	1.00654e-23	1.82385e-21
PDGFRB	0.633372	8.92248	94.5925	2.339e-22	3.26021e-20
ZEB2	0.533898	8.96955	93.9303	3.26831e-22	4.23012e-20
CFD	0.73987	9.09071	93.306	4.48041e-22	5.41234e-20
PYCR2	-0.575159	8.9199	87.6389	7.85642e-21	8.37402e-19
C7	0.524555	8.84679	79.3851	5.11108e-19	5.14515e-17
GIMAP4	0.517673	8.74304	76.499	2.20322e-18	1.90107e-16
SERINC2	-0.794232	9.28322	71.7981	2.38379e-17	1.75734e-15
ERBB2	-0.896401	9.51885	71.7646	2.42459e-17	1.75734e-15
ITGA5	0.531685	8.70645	71.0484	3.4857e-17	2.42926e-15
KLF4	0.85855	8.92959	65.9667	4.58607e-16	2.5378e-14
IL1RL1	0.918993	8.99619	65.9514	4.62182e-16	2.5378e-14
GPX4	-0.893255	9.79896	65.717	5.20556e-16	2.77426e-14
AKAP1	-0.610285	9.20694	63.1385	1.92675e-15	9.18755e-14
ERO1A	-0.822844	9.38391	58.4924	2.04078e-14	8.59977e-13
FLNB	-0.915895	9.53696	57.8215	2.87021e-14	1.15574e-12
COX6B1	-0.673792	9.6635	55.1419	1.12134e-13	4.14666e-12
DEPTOR	-0.775137	9.29008	54.0012	2.00362e-13	6.72326e-12
IRAK1	-0.680862	9.17512	52.8309	3.63542e-13	1.13576e-11
ELOB	-0.519199	9.36179	51.6752	6.54835e-13	1.94518e-11
UQCRQ	-0.502924	9.28048	51.3025	7.91765e-13	2.27727e-11
JUP	-0.761456	9.60852	50.4618	1.21508e-12	3.4402e-11
ATP2A2	-0.915522	9.719	50.1667	1.41225e-12	3.93693e-11
NDUFA13	-0.680399	9.90422	48.8376	2.78052e-12	7.30188e-11
NDUFA1	-0.696292	9.69922	48.216	3.81764e-12	9.47611e-11
IDH1	-0.532678	9.42816	47.6328	5.14004e-12	1.22549e-10
IL7R	0.6427	9.028	46.6481	8.49494e-12	1.92406e-10
SMARCA4	-0.630169	9.43862	46.0361	1.16093e-11	2.44604e-10
CDH3	-0.65727	9.15127	45.7489	1.34426e-11	2.79978e-10
GPC4	-0.846084	9.31384	44.608	2.40705e-11	4.8462e-10
COX5B	-0.701234	9.96557	44.464	2.59072e-11	5.15866e-10
SERPING1	0.981144	10.2256	44.1215	3.08608e-11	6.07824e-10
MRC1	0.538411	9.0623	42.5876	6.75877e-11	1.24968e-09
ILF3	-0.680234	9.69895	41.9709	9.26396e-11	1.67863e-09
CD164	-0.711761	9.7164	41.5593	1.1435e-10	2.0515e-09
PKP3	-0.54597	9.08114	41.4482	1.21037e-10	2.15019e-09
EGFR	-0.684236	9.58153	41.3724	1.25819e-10	2.21343e-09
CFB	-0.714013	9.16982	40.7283	1.74936e-10	2.96246e-09
ITGA2	-0.901848	9.19949	40.5887	1.87894e-10	3.15244e-09
DSP	-0.518793	9.00356	40.3071	2.17014e-10	3.60761e-09
PDZK1IP1	-0.799641	9.31528	39.1983	3.82872e-10	6.1395e-09
AKT1	-0.646401	9.72878	38.6869	4.97539e-10	7.7719e-09
ATP5ME	-0.667347	9.90441	38.4312	5.67184e-10	8.70964e-09
CD46	-0.940371	10.339	38.35	5.9128e-10	9.00336e-09
TECR	-0.508957	9.58004	37.7589	8.00488e-10	1.18892e-08
TPSAB1/B2	0.605525	9.23762	37.3313	9.96735e-10	1.44487e-08
COX6A1	-0.84972	10.5497	36.8515	1.27478e-09	1.80461e-08
SDHA	-0.732884	10.0192	36.3148	1.67888e-09	2.25344e-08
RUNX1	-0.526617	9.32349	35.7979	2.18888e-09	2.89508e-08
NDUFB4	-0.590478	9.95646	35.4161	2.66279e-09	3.39787e-08
PRDX5	-0.711276	10.2332	34.2903	4.74743e-09	5.69692e-08
CD36	0.573524	9.21669	34.1317	5.15051e-09	6.09982e-08
CD47	-0.862172	10.0419	33.3183	7.8241e-09	8.91652e-08
EFNA1	-0.808709	9.88146	32.8496	9.95712e-09	1.08689e-07
U2AF1	-0.505046	9.6064	32.7461	1.05016e-08	1.13946e-07
LFNG	-0.500644	8.91073	32.3771	1.26973e-08	1.36139e-07
IKBKB	-0.513089	9.19553	32.2762	1.33738e-08	1.42549e-07
TNFRSF12A	-0.601676	9.46121	32.23	1.36963e-08	1.45133e-07
KIR3DL3	0.564624	7.01777	31.096	2.45582e-08	2.49997e-07
SRSF2	-0.598433	9.80039	31.0174	2.55722e-08	2.58865e-07
C1QA	0.905515	9.65603	30.9015	2.7146e-08	2.73269e-07
TMPRSS2	-0.822753	9.75654	30.6615	3.07198e-08	3.02523e-07
IL6	0.915767	8.77195	30.5974	3.17527e-08	3.11005e-07
MX1	-0.590769	9.37156	30.4879	3.35949e-08	3.2728e-07
IL13RA1	-0.613253	9.34534	30.4601	3.408e-08	3.30229e-07
BCL2L1	-0.713078	9.77816	30.1536	3.99144e-08	3.80657e-07
STAT6	-0.534782	9.65843	29.7859	4.82479e-08	4.5534e-07
GNAS	-0.892478	11.027	29.4359	5.77977e-08	5.39842e-07
COL5A2	0.526544	8.71821	29.3393	6.07511e-08	5.61638e-07
C1S	0.666448	9.35371	28.5664	9.0538e-08	8.17397e-07
ITGB6	-0.892097	9.85282	28.4492	9.61912e-08	8.54404e-07
MDM2	-0.587919	9.33378	28.2293	1.07761e-07	9.44284e-07
CD14	0.618444	8.83462	27.5341	1.54347e-07	1.30082e-06
HSPA1A	-0.859883	10.3248	27.45	1.61207e-07	1.35082e-06
HMGA1	-0.651498	9.15002	27.4433	1.6177e-07	1.35082e-06
LRP1	0.502673	9.2408	27.1241	1.90805e-07	1.57154e-06
IFI6	-0.738277	9.81388	26.554	2.56276e-07	2.08239e-06
TLR2	-0.635655	9.52802	26.3006	2.92196e-07	2.34274e-06
STING1	-0.512675	9.49263	26.1006	3.24078e-07	2.57557e-06
HLA-DMA	-0.819117	10.1206	25.2245	5.10303e-07	3.91809e-06
RAD21	-0.609021	9.72535	24.9253	5.95939e-07	4.51817e-06
C1QB	0.762305	9.40319	24.8687	6.137e-07	4.63344e-06
HIF1A	-0.731517	9.38838	24.2244	8.57385e-07	6.34115e-06
UBC	-0.813768	12.371	24.07	9.28981e-07	6.78756e-06
IER3	-0.701143	9.71498	24.0378	9.44632e-07	6.87419e-06
AREG	-0.839277	9.77699	23.3761	1.33224e-06	9.3931e-06
GPX1	-0.766755	10.4205	23.2325	1.4355e-06	1.00043e-05
CCL18	0.657052	8.93377	23.0418	1.58519e-06	1.08264e-05
ACTB	-0.69132	13.6108	22.909	1.69857e-06	1.14844e-05
SERPINH1	-0.540477	9.80003	22.8037	1.79422e-06	1.20412e-05
ACTA2	0.535336	9.24613	22.646	1.9476e-06	1.2927e-05
ITGA3	-0.673646	10.1092	22.6	1.9948e-06	1.31919e-05
HSP90B1	-0.706283	9.93067	22.5672	2.0292e-06	1.33367e-05
CD59	-0.601166	9.54086	22.2554	2.38681e-06	1.53911e-05
RPS27A	-0.587922	10.8457	22.1486	2.52346e-06	1.61573e-05
CD68	0.679275	9.37095	22.0583	2.64497e-06	1.68164e-05
SAA1	-0.937965	9.56652	21.9505	2.7977e-06	1.76022e-05
LAMB3	-0.55603	9.40558	21.0003	4.59208e-06	2.71038e-05
PEBP1	-0.545662	10.0135	20.6098	5.6307e-06	3.25969e-05
PLA2G10	-0.553518	9.14935	20.4442	6.13966e-06	3.52059e-05
OAT	-0.542326	9.66956	20.4293	6.18765e-06	3.53691e-05
COL5A1	0.542066	8.9975	19.9516	7.94285e-06	4.41486e-05
FLNA	-0.783225	10.6974	19.8843	8.22752e-06	4.54162e-05
ALCAM	-0.697946	9.79928	19.7697	8.73585e-06	4.78228e-05
HLA-A	-0.773376	12.5285	18.1321	2.06093e-05	0.000102593
STAT1	-0.506314	9.60632	17.9289	2.29308e-05	0.000111332
FBP1	-0.565429	9.52618	17.8443	2.39734e-05	0.000115225
SIX1	-0.524342	9.10291	17.4345	2.97373e-05	0.000140323
SFRP2	0.626507	9.04593	16.9821	3.77337e-05	0.000174868
C1R	0.510986	9.39927	16.6325	4.53666e-05	0.000207586
NFKBIZ	-0.598549	9.80311	16.2659	5.50456e-05	0.000246278
CD44	-0.732015	10.5481	16.12	5.94542e-05	0.000263401
C4B	-0.690676	9.87631	16.1065	5.98785e-05	0.000264634
CEBPA	-0.637821	9.18551	15.5566	8.00732e-05	0.000342199
ITGB8	-0.626561	9.06392	14.9758	0.000108901	0.000447459
IFI27	-0.778434	10.7202	14.0832	0.000174897	0.000685961
OAZ1	-0.574767	10.5758	13.7314	0.000210898	0.00080929
IL6ST	-0.544975	9.88382	13.6436	0.000220991	0.000840799
GADD45B	0.520175	9.5667	13.418	0.000249221	0.000927285
DDIT4	-0.773869	9.88443	13.3858	0.000253531	0.000939463
SPP1	-0.755502	9.21402	12.9752	0.000315649	0.0011462
GLS	-0.520309	9.30041	12.875	0.000333004	0.00119723
SBNO2	-0.64774	9.73767	12.3335	0.000444911	0.00155034
HLA-DRB3	-0.699518	11.0171	11.6371	0.000646493	0.00218962
ANXA1	-0.726069	10.612	11.5963	0.000660833	0.00222985
LAMP3	0.564897	9.62968	10.7569	0.0010389	0.00333203
EGR1	0.64646	10.5565	10.3657	0.00128375	0.00397634
HLA-B	-0.59691	12.7717	9.37648	0.00219787	0.00636189
HLA-DRB4	-0.701736	11.2618	9.28226	0.00231384	0.00666562
CD81	-0.643046	11.3131	9.04368	0.00263605	0.00748671
HLA-DRA	-0.670052	11.7504	8.84687	0.00293593	0.00818446
HLA-C	-0.509948	11.4617	8.70322	0.00317648	0.00869243
CCL2	0.772665	9.85482	8.13532	0.00434112	0.0114333
MMP1	-0.51802	9.05696	8.10355	0.00441787	0.011596
MCL1	-0.5605	10.8076	7.90984	0.00491667	0.0126909
C3	-0.621013	10.806	7.44661	0.00635561	0.0156472
JUNB	0.522719	10.2511	6.85488	0.00883994	0.0206417
