# Supplementary material for: Spatial deciphering of the transcriptomic heterogeneity of tumor spread through air spaces in lung cancer
Source: Front Pharmacol. 2025 Jul 25;16:1567527. doi: 10.3389/fphar.2025.1567527 (PMC12331751; doi:10.3389/fphar.2025.1567527)
Supplement: Supplementary file 3 [file DataSheet1.zip › Table-S1-S15/Table S10.xlsx]

## Sheet: For_TableS8
Table S10 Cell function signature score estimation in TN_STAS and AS_STAS groups.
Group	Signature	Score
TN_STAS	Apoptosis	0.295361
TN_STAS	Apoptosis	0.315031
TN_STAS	Apoptosis	0.139417
AS_STAS	Apoptosis	0.328182
AS_STAS	Apoptosis	0.377267
AS_STAS	Apoptosis	0.33924
TN_STAS	Apoptosis	0.470529
TN_STAS	Apoptosis	0.456003
TN_STAS	Apoptosis	0.484304
AS_STAS	Apoptosis	0.411138
AS_STAS	Apoptosis	0.3535
TN_STAS	Apoptosis	0.435861
TN_STAS	Apoptosis	0.424437
TN_STAS	Apoptosis	0.447687
TN_STAS	Apoptosis	0.325849
AS_STAS	Apoptosis	0.366577
AS_STAS	Apoptosis	0.417954
AS_STAS	Apoptosis	0.458325
TN_STAS	Apoptosis	0.478289
TN_STAS	Apoptosis	0.479343
TN_STAS	Apoptosis	0.480254
AS_STAS	Apoptosis	0.302256
AS_STAS	Apoptosis	0.413349
AS_STAS	Apoptosis	0.253328
TN_STAS	Apoptosis	0.450195
TN_STAS	Apoptosis	0.447768
TN_STAS	Apoptosis	0.4647
AS_STAS	Apoptosis	0.460105
AS_STAS	Apoptosis	0.438413
AS_STAS	Apoptosis	0.464146
TN_STAS	Autophagy	0.387428
TN_STAS	Autophagy	0.38052
TN_STAS	Autophagy	0.238648
AS_STAS	Autophagy	0.414213
AS_STAS	Autophagy	0.396424
AS_STAS	Autophagy	0.403926
TN_STAS	Autophagy	0.499265
TN_STAS	Autophagy	0.485833
TN_STAS	Autophagy	0.546116
AS_STAS	Autophagy	0.467013
AS_STAS	Autophagy	0.390483
TN_STAS	Autophagy	0.486801
TN_STAS	Autophagy	0.477652
TN_STAS	Autophagy	0.516679
TN_STAS	Autophagy	0.374529
AS_STAS	Autophagy	0.324074
AS_STAS	Autophagy	0.402799
AS_STAS	Autophagy	0.451521
TN_STAS	Autophagy	0.515596
TN_STAS	Autophagy	0.51236
TN_STAS	Autophagy	0.495827
AS_STAS	Autophagy	0.390299
AS_STAS	Autophagy	0.46617
AS_STAS	Autophagy	0.33288
TN_STAS	Autophagy	0.561142
TN_STAS	Autophagy	0.529444
TN_STAS	Autophagy	0.545833
AS_STAS	Autophagy	0.530843
AS_STAS	Autophagy	0.497133
AS_STAS	Autophagy	0.522087
TN_STAS	Cell Adhesion & Motility	0.19508
TN_STAS	Cell Adhesion & Motility	0.185581
TN_STAS	Cell Adhesion & Motility	0.047194
AS_STAS	Cell Adhesion & Motility	0.191405
AS_STAS	Cell Adhesion & Motility	0.153557
AS_STAS	Cell Adhesion & Motility	0.211352
TN_STAS	Cell Adhesion & Motility	0.213327
TN_STAS	Cell Adhesion & Motility	0.234792
TN_STAS	Cell Adhesion & Motility	0.230795
AS_STAS	Cell Adhesion & Motility	0.242338
AS_STAS	Cell Adhesion & Motility	0.245851
TN_STAS	Cell Adhesion & Motility	0.290053
TN_STAS	Cell Adhesion & Motility	0.338749
TN_STAS	Cell Adhesion & Motility	0.351711
TN_STAS	Cell Adhesion & Motility	0.30597
AS_STAS	Cell Adhesion & Motility	0.285359
AS_STAS	Cell Adhesion & Motility	0.324801
AS_STAS	Cell Adhesion & Motility	0.330687
TN_STAS	Cell Adhesion & Motility	0.319247
TN_STAS	Cell Adhesion & Motility	0.307109
TN_STAS	Cell Adhesion & Motility	0.317009
AS_STAS	Cell Adhesion & Motility	0.300597
AS_STAS	Cell Adhesion & Motility	0.297559
AS_STAS	Cell Adhesion & Motility	0.285384
TN_STAS	Cell Adhesion & Motility	0.31331
TN_STAS	Cell Adhesion & Motility	0.266031
TN_STAS	Cell Adhesion & Motility	0.318994
AS_STAS	Cell Adhesion & Motility	0.322469
AS_STAS	Cell Adhesion & Motility	0.337187
AS_STAS	Cell Adhesion & Motility	0.320105
TN_STAS	Cell Cycle	0.157484
TN_STAS	Cell Cycle	0.160714
TN_STAS	Cell Cycle	0.0607281
AS_STAS	Cell Cycle	0.190879
AS_STAS	Cell Cycle	0.286943
AS_STAS	Cell Cycle	0.124332
TN_STAS	Cell Cycle	0.235272
TN_STAS	Cell Cycle	0.251935
TN_STAS	Cell Cycle	0.268703
AS_STAS	Cell Cycle	0.487115
AS_STAS	Cell Cycle	0.37546
TN_STAS	Cell Cycle	0.525106
TN_STAS	Cell Cycle	0.25643
TN_STAS	Cell Cycle	0.229536
TN_STAS	Cell Cycle	0.130431
AS_STAS	Cell Cycle	0.20968
AS_STAS	Cell Cycle	0.258347
AS_STAS	Cell Cycle	0.23471
TN_STAS	Cell Cycle	0.272616
TN_STAS	Cell Cycle	0.293636
TN_STAS	Cell Cycle	0.261362
AS_STAS	Cell Cycle	0.130073
AS_STAS	Cell Cycle	0.186416
AS_STAS	Cell Cycle	0.148939
TN_STAS	Cell Cycle	0.22355
TN_STAS	Cell Cycle	0.241481
TN_STAS	Cell Cycle	0.253309
AS_STAS	Cell Cycle	0.280298
AS_STAS	Cell Cycle	0.234099
AS_STAS	Cell Cycle	0.248465
TN_STAS	Cilium Assembly	0.0680869
TN_STAS	Cilium Assembly	0.131246
TN_STAS	Cilium Assembly	-0.0888048
AS_STAS	Cilium Assembly	0.225266
AS_STAS	Cilium Assembly	0.117184
AS_STAS	Cilium Assembly	-0.0373391
TN_STAS	Cilium Assembly	0.2095
TN_STAS	Cilium Assembly	0.245276
TN_STAS	Cilium Assembly	0.300442
AS_STAS	Cilium Assembly	0.41769
AS_STAS	Cilium Assembly	0.331496
TN_STAS	Cilium Assembly	0.436262
TN_STAS	Cilium Assembly	0.0813781
TN_STAS	Cilium Assembly	0.134954
TN_STAS	Cilium Assembly	0.0575756
AS_STAS	Cilium Assembly	0.062025
AS_STAS	Cilium Assembly	0.201054
AS_STAS	Cilium Assembly	0.0806284
TN_STAS	Cilium Assembly	0.198983
TN_STAS	Cilium Assembly	0.163876
TN_STAS	Cilium Assembly	0.142998
AS_STAS	Cilium Assembly	-0.156204
AS_STAS	Cilium Assembly	0.0597809
AS_STAS	Cilium Assembly	0.124265
TN_STAS	Cilium Assembly	0.162305
TN_STAS	Cilium Assembly	0.189918
TN_STAS	Cilium Assembly	0.222941
AS_STAS	Cilium Assembly	0.180113
AS_STAS	Cilium Assembly	0.225714
AS_STAS	Cilium Assembly	0.157597
TN_STAS	DNA Damage Repair	0.114348
TN_STAS	DNA Damage Repair	0.0896784
TN_STAS	DNA Damage Repair	0.0638604
AS_STAS	DNA Damage Repair	0.153091
AS_STAS	DNA Damage Repair	0.170734
AS_STAS	DNA Damage Repair	0.0690089
TN_STAS	DNA Damage Repair	0.19149
TN_STAS	DNA Damage Repair	0.198048
TN_STAS	DNA Damage Repair	0.223763
AS_STAS	DNA Damage Repair	0.346158
AS_STAS	DNA Damage Repair	0.159286
TN_STAS	DNA Damage Repair	0.293209
TN_STAS	DNA Damage Repair	0.224949
TN_STAS	DNA Damage Repair	0.215665
TN_STAS	DNA Damage Repair	0.0958266
AS_STAS	DNA Damage Repair	0.1551
AS_STAS	DNA Damage Repair	0.17071
AS_STAS	DNA Damage Repair	0.196471
TN_STAS	DNA Damage Repair	0.206093
TN_STAS	DNA Damage Repair	0.261196
TN_STAS	DNA Damage Repair	0.220442
AS_STAS	DNA Damage Repair	0.0704712
AS_STAS	DNA Damage Repair	0.113981
AS_STAS	DNA Damage Repair	0.110691
TN_STAS	DNA Damage Repair	0.156468
TN_STAS	DNA Damage Repair	0.206405
TN_STAS	DNA Damage Repair	0.172794
AS_STAS	DNA Damage Repair	0.211536
AS_STAS	DNA Damage Repair	0.144428
AS_STAS	DNA Damage Repair	0.202153
TN_STAS	Differentiation	0.299393
TN_STAS	Differentiation	0.313591
TN_STAS	Differentiation	0.192902
AS_STAS	Differentiation	0.316036
AS_STAS	Differentiation	0.285036
AS_STAS	Differentiation	0.292256
TN_STAS	Differentiation	0.295056
TN_STAS	Differentiation	0.298897
TN_STAS	Differentiation	0.28852
AS_STAS	Differentiation	0.307632
AS_STAS	Differentiation	0.257408
TN_STAS	Differentiation	0.360585
TN_STAS	Differentiation	0.353058
TN_STAS	Differentiation	0.337865
TN_STAS	Differentiation	0.278909
AS_STAS	Differentiation	0.246233
AS_STAS	Differentiation	0.298241
AS_STAS	Differentiation	0.384067
TN_STAS	Differentiation	0.32448
TN_STAS	Differentiation	0.334406
TN_STAS	Differentiation	0.331484
AS_STAS	Differentiation	0.186717
AS_STAS	Differentiation	0.298455
AS_STAS	Differentiation	0.151955
TN_STAS	Differentiation	0.323525
TN_STAS	Differentiation	0.337991
TN_STAS	Differentiation	0.358703
AS_STAS	Differentiation	0.365417
AS_STAS	Differentiation	0.335898
AS_STAS	Differentiation	0.339744
TN_STAS	EMT	0.215517
TN_STAS	EMT	0.224938
TN_STAS	EMT	0.119455
AS_STAS	EMT	0.25649
AS_STAS	EMT	0.230037
AS_STAS	EMT	0.228753
TN_STAS	EMT	0.193832
TN_STAS	EMT	0.177525
TN_STAS	EMT	0.200508
AS_STAS	EMT	0.335922
AS_STAS	EMT	0.352152
TN_STAS	EMT	0.337645
TN_STAS	EMT	0.22471
TN_STAS	EMT	0.247488
TN_STAS	EMT	0.181203
AS_STAS	EMT	0.197976
AS_STAS	EMT	0.2478
AS_STAS	EMT	0.314908
TN_STAS	EMT	0.277382
TN_STAS	EMT	0.291377
TN_STAS	EMT	0.294483
AS_STAS	EMT	0.262177
AS_STAS	EMT	0.284916
AS_STAS	EMT	0.308978
TN_STAS	EMT	0.284756
TN_STAS	EMT	0.267014
TN_STAS	EMT	0.285613
AS_STAS	EMT	0.302881
AS_STAS	EMT	0.328972
AS_STAS	EMT	0.323081
TN_STAS	Endocytosis	0.316487
TN_STAS	Endocytosis	0.311716
TN_STAS	Endocytosis	0.310649
AS_STAS	Endocytosis	0.304662
AS_STAS	Endocytosis	0.338984
AS_STAS	Endocytosis	0.352994
TN_STAS	Endocytosis	0.431824
TN_STAS	Endocytosis	0.36407
TN_STAS	Endocytosis	0.399442
AS_STAS	Endocytosis	0.367905
AS_STAS	Endocytosis	0.393693
TN_STAS	Endocytosis	0.377264
TN_STAS	Endocytosis	0.378727
TN_STAS	Endocytosis	0.353996
TN_STAS	Endocytosis	0.364016
AS_STAS	Endocytosis	0.369077
AS_STAS	Endocytosis	0.362028
AS_STAS	Endocytosis	0.36803
TN_STAS	Endocytosis	0.461158
TN_STAS	Endocytosis	0.440623
TN_STAS	Endocytosis	0.464951
AS_STAS	Endocytosis	0.504745
AS_STAS	Endocytosis	0.4438
AS_STAS	Endocytosis	0.437319
TN_STAS	Endocytosis	0.499638
TN_STAS	Endocytosis	0.4562
TN_STAS	Endocytosis	0.494071
AS_STAS	Endocytosis	0.498414
AS_STAS	Endocytosis	0.474822
AS_STAS	Endocytosis	0.481385
TN_STAS	Epigenetic Modification	0.248453
TN_STAS	Epigenetic Modification	0.228715
TN_STAS	Epigenetic Modification	0.160794
AS_STAS	Epigenetic Modification	0.236574
AS_STAS	Epigenetic Modification	0.247779
AS_STAS	Epigenetic Modification	0.229183
TN_STAS	Epigenetic Modification	0.304617
TN_STAS	Epigenetic Modification	0.316184
TN_STAS	Epigenetic Modification	0.333088
AS_STAS	Epigenetic Modification	0.280784
AS_STAS	Epigenetic Modification	0.2795
TN_STAS	Epigenetic Modification	0.329426
TN_STAS	Epigenetic Modification	0.3343
TN_STAS	Epigenetic Modification	0.313952
TN_STAS	Epigenetic Modification	0.288387
AS_STAS	Epigenetic Modification	0.251071
AS_STAS	Epigenetic Modification	0.299778
AS_STAS	Epigenetic Modification	0.2627
TN_STAS	Epigenetic Modification	0.31073
TN_STAS	Epigenetic Modification	0.325838
TN_STAS	Epigenetic Modification	0.304
AS_STAS	Epigenetic Modification	0.221455
AS_STAS	Epigenetic Modification	0.286967
AS_STAS	Epigenetic Modification	0.167867
TN_STAS	Epigenetic Modification	0.295242
TN_STAS	Epigenetic Modification	0.288264
TN_STAS	Epigenetic Modification	0.311421
AS_STAS	Epigenetic Modification	0.344271
AS_STAS	Epigenetic Modification	0.319093
AS_STAS	Epigenetic Modification	0.33889
TN_STAS	Immortality & Stemness	0.143526
TN_STAS	Immortality & Stemness	0.128935
TN_STAS	Immortality & Stemness	0.0884091
AS_STAS	Immortality & Stemness	0.134169
AS_STAS	Immortality & Stemness	0.0995624
AS_STAS	Immortality & Stemness	0.12693
TN_STAS	Immortality & Stemness	0.0788872
TN_STAS	Immortality & Stemness	0.0154928
TN_STAS	Immortality & Stemness	0.111157
AS_STAS	Immortality & Stemness	0.218481
AS_STAS	Immortality & Stemness	0.175968
TN_STAS	Immortality & Stemness	0.219648
TN_STAS	Immortality & Stemness	0.1304
TN_STAS	Immortality & Stemness	0.0885818
TN_STAS	Immortality & Stemness	0.211179
AS_STAS	Immortality & Stemness	0.224336
AS_STAS	Immortality & Stemness	0.164347
AS_STAS	Immortality & Stemness	0.0490118
TN_STAS	Immortality & Stemness	0.0191287
TN_STAS	Immortality & Stemness	0.039873
TN_STAS	Immortality & Stemness	0.034716
AS_STAS	Immortality & Stemness	0.0105625
AS_STAS	Immortality & Stemness	0.047551
AS_STAS	Immortality & Stemness	0.161141
TN_STAS	Immortality & Stemness	0.0697682
TN_STAS	Immortality & Stemness	0.120172
TN_STAS	Immortality & Stemness	0.0500836
AS_STAS	Immortality & Stemness	0.0996771
AS_STAS	Immortality & Stemness	0.00536294
AS_STAS	Immortality & Stemness	0.0514595
TN_STAS	Ion Transport	-0.0134883
TN_STAS	Ion Transport	0.0365283
TN_STAS	Ion Transport	0.0688867
AS_STAS	Ion Transport	0.0442181
AS_STAS	Ion Transport	0.00359059
AS_STAS	Ion Transport	0.0689262
TN_STAS	Ion Transport	0.00903193
TN_STAS	Ion Transport	-0.0172115
TN_STAS	Ion Transport	0.0379508
AS_STAS	Ion Transport	0.0555722
AS_STAS	Ion Transport	-0.000576769
TN_STAS	Ion Transport	0.0109133
TN_STAS	Ion Transport	0.00502557
TN_STAS	Ion Transport	0.0486628
TN_STAS	Ion Transport	-0.0266812
AS_STAS	Ion Transport	0.0130066
AS_STAS	Ion Transport	0.0420524
AS_STAS	Ion Transport	0.099323
TN_STAS	Ion Transport	0.00557644
TN_STAS	Ion Transport	0.0700264
TN_STAS	Ion Transport	0.046777
AS_STAS	Ion Transport	0.0191175
AS_STAS	Ion Transport	0.106919
AS_STAS	Ion Transport	-0.0561378
TN_STAS	Ion Transport	0.093153
TN_STAS	Ion Transport	0.0918451
TN_STAS	Ion Transport	0.0977725
AS_STAS	Ion Transport	0.0590306
AS_STAS	Ion Transport	0.0819855
AS_STAS	Ion Transport	0.0764637
TN_STAS	Lysosome	0.346276
TN_STAS	Lysosome	0.338552
TN_STAS	Lysosome	-0.144955
AS_STAS	Lysosome	0.375006
AS_STAS	Lysosome	0.446268
AS_STAS	Lysosome	0.456389
TN_STAS	Lysosome	0.618088
TN_STAS	Lysosome	0.486309
TN_STAS	Lysosome	0.559829
AS_STAS	Lysosome	0.582195
AS_STAS	Lysosome	0.591797
TN_STAS	Lysosome	0.586222
TN_STAS	Lysosome	0.472725
TN_STAS	Lysosome	0.500955
TN_STAS	Lysosome	0.367442
AS_STAS	Lysosome	0.461585
AS_STAS	Lysosome	0.566473
AS_STAS	Lysosome	0.549187
TN_STAS	Lysosome	0.60611
TN_STAS	Lysosome	0.428095
TN_STAS	Lysosome	0.501212
AS_STAS	Lysosome	0.694617
AS_STAS	Lysosome	0.766186
AS_STAS	Lysosome	0.387048
TN_STAS	Lysosome	0.682897
TN_STAS	Lysosome	0.693753
TN_STAS	Lysosome	0.687511
AS_STAS	Lysosome	0.531736
AS_STAS	Lysosome	0.664356
AS_STAS	Lysosome	0.610352
TN_STAS	Oxidative Stress	0.33855
TN_STAS	Oxidative Stress	0.334913
TN_STAS	Oxidative Stress	0.254454
AS_STAS	Oxidative Stress	0.359479
AS_STAS	Oxidative Stress	0.345313
AS_STAS	Oxidative Stress	0.363359
TN_STAS	Oxidative Stress	0.36644
TN_STAS	Oxidative Stress	0.316959
TN_STAS	Oxidative Stress	0.365107
AS_STAS	Oxidative Stress	0.388838
AS_STAS	Oxidative Stress	0.370587
TN_STAS	Oxidative Stress	0.40266
TN_STAS	Oxidative Stress	0.326668
TN_STAS	Oxidative Stress	0.32853
TN_STAS	Oxidative Stress	0.343029
AS_STAS	Oxidative Stress	0.312506
AS_STAS	Oxidative Stress	0.358669
AS_STAS	Oxidative Stress	0.344626
TN_STAS	Oxidative Stress	0.394384
TN_STAS	Oxidative Stress	0.38584
TN_STAS	Oxidative Stress	0.388899
AS_STAS	Oxidative Stress	0.329186
AS_STAS	Oxidative Stress	0.353482
AS_STAS	Oxidative Stress	0.324886
TN_STAS	Oxidative Stress	0.38639
TN_STAS	Oxidative Stress	0.407755
TN_STAS	Oxidative Stress	0.386979
AS_STAS	Oxidative Stress	0.369735
AS_STAS	Oxidative Stress	0.380568
AS_STAS	Oxidative Stress	0.360324
TN_STAS	Phagocytosis	0.361066
TN_STAS	Phagocytosis	0.382891
TN_STAS	Phagocytosis	0.326522
AS_STAS	Phagocytosis	0.379448
AS_STAS	Phagocytosis	0.342084
AS_STAS	Phagocytosis	0.386276
TN_STAS	Phagocytosis	0.469975
TN_STAS	Phagocytosis	0.431885
TN_STAS	Phagocytosis	0.437322
AS_STAS	Phagocytosis	0.337921
AS_STAS	Phagocytosis	0.425878
TN_STAS	Phagocytosis	0.346104
TN_STAS	Phagocytosis	0.398811
TN_STAS	Phagocytosis	0.393641
TN_STAS	Phagocytosis	0.425315
AS_STAS	Phagocytosis	0.389798
AS_STAS	Phagocytosis	0.384221
AS_STAS	Phagocytosis	0.442748
TN_STAS	Phagocytosis	0.466481
TN_STAS	Phagocytosis	0.391869
TN_STAS	Phagocytosis	0.443503
AS_STAS	Phagocytosis	0.494115
AS_STAS	Phagocytosis	0.479264
AS_STAS	Phagocytosis	0.319437
TN_STAS	Phagocytosis	0.440544
TN_STAS	Phagocytosis	0.402449
TN_STAS	Phagocytosis	0.449236
AS_STAS	Phagocytosis	0.451158
AS_STAS	Phagocytosis	0.47437
AS_STAS	Phagocytosis	0.442944
TN_STAS	Proteotoxic Stress	0.471922
TN_STAS	Proteotoxic Stress	0.467302
TN_STAS	Proteotoxic Stress	0.405466
AS_STAS	Proteotoxic Stress	0.51166
AS_STAS	Proteotoxic Stress	0.515903
AS_STAS	Proteotoxic Stress	0.539443
TN_STAS	Proteotoxic Stress	0.496989
TN_STAS	Proteotoxic Stress	0.439216
TN_STAS	Proteotoxic Stress	0.473543
AS_STAS	Proteotoxic Stress	0.536003
AS_STAS	Proteotoxic Stress	0.405018
TN_STAS	Proteotoxic Stress	0.464347
TN_STAS	Proteotoxic Stress	0.595933
TN_STAS	Proteotoxic Stress	0.590825
TN_STAS	Proteotoxic Stress	0.593493
AS_STAS	Proteotoxic Stress	0.571819
AS_STAS	Proteotoxic Stress	0.608837
AS_STAS	Proteotoxic Stress	0.583127
TN_STAS	Proteotoxic Stress	0.501311
TN_STAS	Proteotoxic Stress	0.563638
TN_STAS	Proteotoxic Stress	0.551292
AS_STAS	Proteotoxic Stress	0.517892
AS_STAS	Proteotoxic Stress	0.458075
AS_STAS	Proteotoxic Stress	0.576691
TN_STAS	Proteotoxic Stress	0.560373
TN_STAS	Proteotoxic Stress	0.564692
TN_STAS	Proteotoxic Stress	0.535581
AS_STAS	Proteotoxic Stress	0.522354
AS_STAS	Proteotoxic Stress	0.481781
AS_STAS	Proteotoxic Stress	0.548313
TN_STAS	RNA Processing	0.338475
TN_STAS	RNA Processing	0.339372
TN_STAS	RNA Processing	0.238705
AS_STAS	RNA Processing	0.3031
AS_STAS	RNA Processing	0.329464
AS_STAS	RNA Processing	0.301855
TN_STAS	RNA Processing	0.397424
TN_STAS	RNA Processing	0.451022
TN_STAS	RNA Processing	0.51725
AS_STAS	RNA Processing	0.405106
AS_STAS	RNA Processing	0.214698
TN_STAS	RNA Processing	0.377598
TN_STAS	RNA Processing	0.419623
TN_STAS	RNA Processing	0.429272
TN_STAS	RNA Processing	0.35994
AS_STAS	RNA Processing	0.374157
AS_STAS	RNA Processing	0.430127
AS_STAS	RNA Processing	0.409908
TN_STAS	RNA Processing	0.446081
TN_STAS	RNA Processing	0.495474
TN_STAS	RNA Processing	0.479228
AS_STAS	RNA Processing	0.413734
AS_STAS	RNA Processing	0.37045
AS_STAS	RNA Processing	0.364062
TN_STAS	RNA Processing	0.408698
TN_STAS	RNA Processing	0.371072
TN_STAS	RNA Processing	0.404019
AS_STAS	RNA Processing	0.470006
AS_STAS	RNA Processing	0.425885
AS_STAS	RNA Processing	0.434603
TN_STAS	Senescence	0.269201
TN_STAS	Senescence	0.267533
TN_STAS	Senescence	0.208565
AS_STAS	Senescence	0.307551
AS_STAS	Senescence	0.313777
AS_STAS	Senescence	0.28355
TN_STAS	Senescence	0.366022
TN_STAS	Senescence	0.363246
TN_STAS	Senescence	0.398339
AS_STAS	Senescence	0.471185
AS_STAS	Senescence	0.374872
TN_STAS	Senescence	0.505335
TN_STAS	Senescence	0.348095
TN_STAS	Senescence	0.371731
TN_STAS	Senescence	0.311018
AS_STAS	Senescence	0.292269
AS_STAS	Senescence	0.333216
AS_STAS	Senescence	0.349153
TN_STAS	Senescence	0.386667
TN_STAS	Senescence	0.411886
TN_STAS	Senescence	0.399401
AS_STAS	Senescence	0.319955
AS_STAS	Senescence	0.326884
AS_STAS	Senescence	0.334612
TN_STAS	Senescence	0.411031
TN_STAS	Senescence	0.387246
TN_STAS	Senescence	0.417331
AS_STAS	Senescence	0.435089
AS_STAS	Senescence	0.40905
AS_STAS	Senescence	0.414423
